# Supplementary material for: Differentially expressed lncRNAs and mRNAs identified by microarray analysis in GBS patients vs healthy controls
Source: Sci Rep. 2016 Feb 22;6:21819. doi: 10.1038/srep21819 (PMC4761882; doi:10.1038/srep21819)
Supplement: Supplementary Dataset 1 [file srep21819-s1.xls]

## Sheet: MaxRel
Differentially expressed lncRNAs and mRNAs identified by microarray analysis in GBS patients vs healthy controls Jing Xu, MD 1a, Chao Gao, MD 1a, Fang Zhang, MD 1, Xiaofeng Ma, PhD 1, Xiaolin Peng, MD 2, Rongxin Zhang, PhD 3, Dexin Kong, PhD 2, Alain R. Simard, PhD 4, Junwei Hao, MD, PhD 1 a Both authors contributed equally to this work
*** MaxRel features *** (mRNA)					*** MaxRel features *** (lncRNA)
Order	FeatureIndex	FeatureName	RelScore		Order	FeatureIndex	FeatureName	RelScore
1	11063	SLC35C1	1		1	5509	ENSG00000262967.1	1
2	11065	SLC35D1	1		2	8811	XLOC_002534	1
3	942	ATXN1	1		3	8799	XLOC_002452	1
4	11057	SLC35A4	1		4	8800	XLOC_002461	1
5	11056	SLC35A3	1		5	5515	ENSG00000263069.1	1
6	11047	SLC30A7	1		6	802	DL492557	1
7	11073	SLC35F2	1		7	5524	ENSG00000263165.1	1
8	11074	SLC35F5	1		8	2638	ENSG00000234493.1	1
9	3638	EIF2C4	1		9	2639	ENSG00000234494.2	1
10	11099	SLC39A8	1		10	5506	ENSG00000262950.1	1
11	11049	SLC31A1	1		11	8798	XLOC_002440	1
12	3678	ELFN1	1		12	2651	ENSG00000234617.1	1
13	3676	ELF2	1		13	820	DQ586540	1
14	3685	ELMO1	1		14	5554	ENSG00000263477.1	1
15	3682	ELL	1		15	8737	XLOC_001920	1
16	3582	EFCAB2	1		16	2599	ENSG00000234184.1	1
17	3653	EIF3M	1		17	5572	ENSG00000263731.1	1
18	3672	ELAC1	1		18	8875	XLOC_003050	1
19	3662	EIF4EBP2	1		19	8794	XLOC_002344	1
20	3607	EGR2	1		20	5553	ENSG00000263470.1	1
21	929	ATP8B3	1		21	5546	ENSG00000263335.1	1
22	11211	SMCHD1	1		22	5536	ENSG00000263272.1	1
23	13879	XLOC_l2_009639	1		23	5505	ENSG00000262944.1	1
24	3497	DUSP28	1		24	2582	ENSG00000234050.1	1
25	11209	SMC5	1		25	5396	ENSG00000261804.1	1
26	11194	SMARCA5	1		26	2697	ENSG00000234953.2	1
27	13889	XLOC_l2_010239	1		27	8928	XLOC_003501	1
28	3476	DTX3L	1		28	8946	XLOC_003669	1
29	11217	SMEK2	1		29	741	C21orf90	1
30	968	AXIN2	1		30	757	CIRBP	1
31	11013	SLC25A46	1		31	5469	ENSG00000262557.1	1
32	13884	XLOC_l2_010014	1		32	5388	ENSG00000261771.1	1
33	3571	EEA1	1		33	2702	ENSG00000234988.1	1
34	11154	SLC9A3R1	1		34	734	C17orf61-PLSCR3	1
35	955	AUP1	1		35	5456	ENSG00000262372.1	1
36	11112	SLC45A4	1		36	8718	XLOC_001710	1
37	11111	SLC45A3	1		37	8909	XLOC_003365	1
38	3548	EBPL	1		38	5476	ENSG00000262657.1	1
39	3551	ECE2	1		39	2659	ENSG00000234663.1	1
40	11158	SLC9A6	1		40	5483	ENSG00000262692.1	1
41	3686	ELMO2	1		41	771	CTSL1P8	1
42	3468	DTD1	1		42	5485	ENSG00000262721.1	1
43	3813	ERO1L	1		43	8913	XLOC_003405	1
44	3803	ERI1	1		44	767	CR936829	1
45	10887	SIRPB2	1		45	2668	ENSG00000234730.1	1
46	899	ATP5O	1		46	765	CPNE1	1
47	3825	ESCO1	1		47	8733	XLOC_001869	1
48	3835	ESYT2	1		48	5373	ENSG00000261692.1	1
49	3793	ERCC4	1		49	8727	XLOC_001776	1
50	3785	ERAP1	1		50	8542	XLOC_000494	1
51	3820	ERVFRD-1	1		51	2458	ENSG00000233044.1	1
52	10909	SLA2	1		52	5841	ENSG00000267040.2	1
53	3833	ESRRA	1		53	5835	ENSG00000267020.1	1
54	3863	EXOC3L1	1		54	5825	ENSG00000266999.1	1
55	10851	SHOC2	1		55	2440	ENSG00000232959.1	1
56	13995	XLOC_l2_015532	1		56	5867	ENSG00000267121.1	1
57	10845	SHISA5	1		57	8555	XLOC_000567	1
58	3770	EPHX2	1		58	5815	ENSG00000266963.1	1
59	892	ATP5G3	1		59	5810	ENSG00000266947.1	1
60	3856	EWSR1	1		60	8536	XLOC_000471	1
61	3854	EVL	1		61	5808	ENSG00000266936.1	1
62	10906	SKP1	1		62	2421	ENSG00000232855.1	1
63	3466	DSTN	1		63	951	ENSG00000179818.7	1
64	11006	SLC25A39	1		64	5903	ENSG00000267246.1	1
65	3697	ELP3	1		65	5890	ENSG00000267199.1	1
66	10993	SLC25A25	1		66	2415	ENSG00000232788.1	1
67	3701	EME1	1		67	2469	ENSG00000233138.1	1
68	917	ATP6V1E1	1		68	944	ENSG00000178947.8	1
69	10951	SLC19A2	1		69	2422	ENSG00000232874.1	1
70	925	ATP8A1	1		70	5873	ENSG00000267137.1	1
71	11008	SLC25A40	1		71	5872	ENSG00000267133.1	1
72	13949	XLOC_l2_013633	1		72	8567	XLOC_000667	1
73	3694	ELOVL6	1		73	5357	ENSG00000261609.1	1
74	3731	ENOPH1	1		74	5639	ENSG00000264596.1	1
75	910	ATP6V0E1	1		75	5636	ENSG00000264558.1	1
76	911	ATP6V0E2	1		76	5648	ENSG00000264745.1	1
77	10937	SLC16A10	1		77	8676	XLOC_001430	1
78	3751	EPB41	1		78	2551	ENSG00000233845.1	1
79	3760	EPC2	1		79	881	ENSG00000146143.12	1
80	3737	ENPP5	1		80	5706	ENSG00000265666.1	1
81	3747	ENY2	1		81	5632	ENSG00000264469.1	1
82	3744	ENTPD6	1		82	5630	ENSG00000264443.1	1
83	3472	DTNBP1	1		83	8704	XLOC_001596	1
84	3867	EXOC6B	1		84	5669	ENSG00000265168.1	1
85	11528	SSBP4	1		85	8705	XLOC_001624	1
86	11534	SSNA1	1		86	5774	ENSG00000266677.1	1
87	3193	DEFB1	1		87	2485	ENSG00000233261.1	1
88	3183	DDX60	1		88	8578	XLOC_000707	1
89	11511	SRSF12	1		89	8584	XLOC_000741	1
90	3203	DEK	1		90	898	ENSG00000167117.4	1
91	11548	SSX7	1		91	5792	ENSG00000266900.1	1
92	3153	DDX19B	1		92	884	ENSG00000150316.7	1
93	11520	SRXN1	1		93	5763	ENSG00000266469.1	1
94	3150	DDX17	1		94	5756	ENSG00000266397.1	1
95	11503	SRRM1	1		95	2495	ENSG00000233355.2	1
96	11478	SREBF1	1		96	5378	ENSG00000261723.1	1
97	11482	SRF	1		97	959	ENSG00000180846.4	1
98	11473	SRBD1	1		98	499	AX746478	1
99	1029	BAZ1A	1		99	3020	ENSG00000237416.2	1
100	3147	DDX1	1		100	9454	XLOC_007668	1
101	11490	SRP14	1		101	510	AX746823	1
102	3219	DERL2	1		102	509	AX746780	1
103	11488	SRI	1		103	4928	ENSG00000259820.1	1
104	3152	DDX19A	1		104	9417	XLOC_007447	1
105	3240	DGKZ	1		105	9496	XLOC_008000	1
106	3049	CYTH4	1		106	491	ASO3967	1
107	3040	CYP4F8	1		107	3029	ENSG00000237481.1	1
108	11607	STK24	1		108	9437	XLOC_007536	1
109	11613	STK38	1		109	477	ASO3904	1
110	3107	DCK	1		110	545	AX747521	1
111	11581	STARD3NL	1		111	2965	ENSG00000236983.1	1
112	1074	BCL9L	1		112	2954	ENSG00000236922.4	1
113	1077	BCOR	1		113	9384	XLOC_007219	1
114	11593	STAU1	1		114	9387	XLOC_007231	1
115	11461	SPTAN1	1		115	3035	ENSG00000237499.1	1
116	11589	STAT4	1		116	4948	ENSG00000259921.1	1
117	3130	DCXR	1		117	4956	ENSG00000259941.1	1
118	1056	BCL10	1		118	9400	XLOC_007341	1
119	3142	DDOST	1		119	536	AX747345	1
120	3141	DDIT4	1		120	3034	ENSG00000237491.4	1
121	13769	XLOC_l2_001889	1		121	9359	XLOC_007024	1
122	11577	STAMBPL1	1		122	9599	XLOC_008705	1
123	11572	STAG2	1		123	9611	XLOC_008774	1
124	1058	BCL11B	1		124	4712	ENSG00000258926.1	1
125	11468	SPTY2D1	1		125	430	ASO3674	1
126	10842	SHFM1	1		126	4699	ENSG00000258867.1	1
127	11311	SNURF	1		127	3088	ENSG00000237943.2	1
128	11317	SNX13	1		128	3087	ENSG00000237943.1	1
129	13850	XLOC_l2_008008	1		129	406	ASO3562	1
130	11303	SNRPD3	1		130	400	ASO3544	1
131	11301	SNRPD1	1		131	9634	XLOC_009016	1
132	989	B4GALT3	1		132	3089	ENSG00000237945.2	1
133	11330	SNX27	1		133	2945	ENSG00000236869.1	1
134	3356	DNAJC1	1		134	9550	XLOC_008419	1
135	11302	SNRPD2	1		135	4768	ENSG00000259171.1	1
136	11341	SOCS2	1		136	4790	ENSG00000259260.1	1
137	3400	DOCK4	1		137	9543	XLOC_008372	1
138	11268	SNORA16B	1		138	454	ASO3804	1
139	13867	XLOC_l2_009182	1		139	3036	ENSG00000237499.2	1
140	3433	DPP4	1		140	3083	ENSG00000237914.1	1
141	13869	XLOC_l2_009285	1		141	4755	ENSG00000259115.1	1
142	3341	DNAJA2	1		142	3075	ENSG00000237852.1	1
143	11300	SNRPC	1		143	442	ASO3749	1
144	11282	SNORA77	1		144	9368	XLOC_007096	1
145	3406	DOK1	1		145	5938	ENSG00000267359.1	1
146	11340	SOCS1	1		146	563	AX747758	1
147	3457	DROSHA	1		147	5149	ENSG00000260787.1	1
148	11422	SPICE1	1		148	644	BC042590	1
149	11435	SPOCK2	1		149	663	BC047723	1
150	3283	DIEXF	1		150	2810	ENSG00000235785.1	1
151	3276	DHX8	1		151	656	BC045790	1
152	3288	DIP2B	1		152	5213	ENSG00000261026.1	1
153	11402	SPDYE1	1		153	2791	ENSG00000235609.3	1
154	11438	SPOP	1		154	643	BC042385	1
155	3259	DHRS9	1		155	5144	ENSG00000260766.1	1
156	3284	DIMT1	1		156	640	BC041623	1
157	3251	DHRS13	1		157	5189	ENSG00000260926.2	1
158	1015	BAIAP3	1		158	5120	ENSG00000260661.1	1
159	11359	SOX4	1		159	9084	XLOC_004923	1
160	11390	SPATA21	1		160	5269	ENSG00000261267.1	1
161	11357	SOS2	1		161	5306	ENSG00000261416.1	1
162	11358	SOX13	1		162	708	BC132858	1
163	11354	SORL1	1		163	9081	XLOC_004896	1
164	11393	SPATA5L1	1		164	628	BC034319	1
165	1010	BAHD1	1		165	2787	ENSG00000235586.1	1
166	13824	XLOC_l2_006737	1		166	2769	ENSG00000235483.1	1
167	884	ATP5A1	1		167	2777	ENSG00000235527.2	1
168	11661	SUCLG1	1		168	9157	XLOC_005449	1
169	4429	FRA10AC1	1		169	9244	XLOC_006117	1
170	4428	FPR3	1		170	9043	XLOC_004629	1
171	7333	MEF2A	1		171	575	AX748036	1
172	4439	FRYL	1		172	5015	ENSG00000260194.1	1
173	14126	ZC3HAV1	1		173	5026	ENSG00000260257.1	1
174	4463	FUNDC1	1		174	579	AX748165	1
175	10300	RPIA	1		175	577	AX748067	1
176	749	ARNTL	1		176	590	AX748268	1
177	741	ARMC7	1		177	591	AX748283	1
178	4420	FOXP3	1		178	5005	ENSG00000260160.1	1
179	10272	RNU4ATAC	1		179	4996	ENSG00000260107.1	1
180	4484	FYB	1		180	566	AX747809	1
181	10241	RNF220	1		181	585	AX748236	1
182	4494	G3BP1	1		182	4990	ENSG00000260064.1	1
183	4486	FYN	1		183	2889	ENSG00000236404.4	1
184	4414	FOXN2	1		184	605	BC002534	1
185	10259	RNF7	1		185	9282	XLOC_006335	1
186	10251	RNF38	1		186	2882	ENSG00000236337.1	1
187	4469	FUT11	1		187	5073	ENSG00000260475.1	1
188	10311	RPL17	1		188	5087	ENSG00000260550.2	1
189	4506	GABPA	1		189	5045	ENSG00000260345.1	1
190	10389	RPS27L	1		190	5071	ENSG00000260467.1	1
191	4342	FLJ42351	1		191	9317	XLOC_006739	1
192	14103	ZBTB44	1		192	5058	ENSG00000260398.1	1
193	10372	RPS15A	1		193	5905	ENSG00000267254.1	1
194	14109	ZBTB6	1		194	9641	XLOC_009072	1
195	10370	RPS14	1		195	7753	LOC646813	1
196	10427	RRP1	1		196	6925	HIX0009795	1
197	4313	FLI1	1		197	1392	ENSG00000224959.1	1
198	4368	FLYWCH2	1		198	7742	LOC644554	1
199	726	ARL4C	1		199	6932	HIX0014588	1
200	4369	FMN1	1		200	6958	HIX0023999	1
201	10323	RPL27	1		201	7732	LOC554206	1
202	10356	RPN1	1		202	6921	HIX0006611	1
203	754	ARPC4	1		203	7767	LOC729164	1
204	10316	RPL22	1		204	7790	LRRC37A2	1
205	14118	ZC3H14	1		205	6950	HIX0018085	1
206	10367	RPS11	1		206	6883	FW340024	1
207	4386	FNDC9	1		207	1790	ENSG00000228172.1	1
208	4381	FNBP1	1		208	1794	ENSG00000228203.1	1
209	10228	RNF187	1		209	1747	ENSG00000227713.1	1
210	10443	RSL1D1	1		210	7033	HIX0039290	1
211	4637	GGT1	1		211	6992	HIX0033553	1
212	693	ARHGEF19	1		212	1348	ENSG00000224597.5	1
213	14161	ZDHHC4	1		213	6963	HIX0029007	1
214	10089	RG9MTD1	1		214	6976	HIX0032156	1
215	4651	GIMAP4	1		215	7710	LOC400027	1
216	4653	GIMAP6	1		216	7716	LOC401317	1
217	14155	ZDHHC20	1		217	1370	ENSG00000224789.1	1
218	14154	ZDHHC2	1		218	7644	LOC100996653	1
219	4649	GIMAP1	1		219	6702	ENSG00000272967.1	1
220	14153	ZDHHC18	1		220	6690	ENSG00000272908.1	1
221	4652	GIMAP5	1		221	6725	ENSG00000273035.1	1
222	4671	GK5	1		222	6714	ENSG00000273004.1	1
223	10076	RFFL	1		223	6703	ENSG00000272977.1	1
224	4695	GLT25D2	1		224	6747	ENSG00000273141.1	1
225	10062	REST	1		225	6750	ENSG00000273153.1	1
226	699	ARHGEF40	1		226	6689	ENSG00000272906.1	1
227	4654	GIMAP7	1		227	6686	ENSG00000272872.1	1
228	4665	GJA1	1		228	1267	ENSG00000223960.2	1
229	14168	ZER1	1		229	1950	ENSG00000229276.1	1
230	10104	RGS12	1		230	1717	ENSG00000227486.1	1
231	10445	RSPH3	1		231	7875	nc082	1
232	4547	GAPVD1	1		232	7876	nc-HOXA11-90	1
233	10196	RNF113B	1		233	6793	ENSG00000273338.1	1
234	10180	RNASE3	1		234	6790	ENSG00000273320.1	1
235	10184	RNASEH1	1		235	1902	ENSG00000228878.2	1
236	4578	GBP5	1		236	7831	nc002	1
237	710	ARID4B	1		237	6752	ENSG00000273160.1	1
238	14139	ZCCHC4	1		238	1911	ENSG00000228956.3	1
239	4510	GABRB3	1		239	1930	ENSG00000229153.1	1
240	10163	RIPK1	1		240	1314	ENSG00000224307.1	1
241	10218	RNF166	1		241	7077	HIX0095551	1
242	10156	RIN3	1		242	6655	ENSG00000272735.1	1
243	10127	RHOB	1		243	1449	ENSG00000225407.3	1
244	10138	RHOU	1		244	1527	ENSG00000225905.1	1
245	4621	GFI1	1		245	7346	LIT3556	1
246	4612	GDPD5	1		246	1533	ENSG00000225948.2	1
247	10109	RGS2	1		247	7504	LOC100506124	1
248	10152	RIMKLB	1		248	7509	LOC100506282	1
249	4598	GCOM1	1		249	1538	ENSG00000225973.3	1
250	707	ARID3B	1		250	7486	LOC100505904	1
251	14094	ZBTB33	1		251	7338	LIT3528	1
252	3017	CYP11A1	1		252	1522	ENSG00000225886.1	1
253	14021	XRN1	1		253	7329	LIT3489	1
254	852	ATG9B	1		254	7357	LIT3584	1
255	10724	SERPINB9	1		255	7528	LOC100506639	1
256	4009	FAM178B	1		256	7407	LOC100130075	1
257	4025	FAM190B	1		257	7403	LOC100129617	1
258	10710	SERINC1	1		258	1576	ENSG00000226328.2	1
259	4002	FAM173B	1		259	1568	ENSG00000226266.2	1
260	10739	SETBP1	1		260	1585	ENSG00000226423.1	1
261	10714	SERINC5	1		261	7320	LIT2214	1
262	14019	XRCC6	1		262	7370	LIT3611	1
263	845	ATG4A	1		263	7401	LOC100129518	1
264	10699	SEPP1	1		264	7396	LOC100129203	1
265	10700	SEPSECS	1		265	1596	ENSG00000226533.1	1
266	4043	FAM206A	1		266	1623	ENSG00000226752.2	1
267	837	ATG12	1		267	6645	ENSG00000272700.1	1
268	3955	FAM125B	1		268	7141	HIX0213194	1
269	10708	SERGEF	1		269	7621	LOC100996422	1
270	10701	SEPW1	1		270	7611	LOC100996339	1
271	14025	XYLT1	1		271	1693	ENSG00000227258.1	1
272	3985	FAM160B1	1		272	7149	HOTAIRM1	1
273	10685	SEMA4F	1		273	7603	LOC100653021	1
274	3894	F2RL2	1		274	1686	ENSG00000227213.1	1
275	3887	EZH2	1		275	7112	HIX0176596	1
276	3913	FAIM	1		276	7626	LOC100996453	1
277	10803	SGTB	1		277	7635	LOC100996555	1
278	3917	FAM100B	1		278	1690	ENSG00000227218.3	1
279	14010	XPO6	1		279	1456	ENSG00000225446.1	1
280	10822	SH3D19	1		280	7295	LIT2059	1
281	3882	EXT2	1		281	7271	LINC00674	1
282	14007	XPO1	1		282	7304	LIT2076	1
283	4058	FAM26F	1		283	1637	ENSG00000226849.1	1
284	3918	FAM101B	1		284	7552	LOC100507117	1
285	3939	FAM115C	1		285	1631	ENSG00000226824.2	1
286	3936	FAM114A1	1		286	7595	LOC100652739	1
287	10776	SFT2D2	1		287	7570	LOC100507427	1
288	3946	FAM120A	1		288	7253	LINC00282	1
289	861	ATOX1	1		289	1668	ENSG00000227076.1	1
290	3919	FAM102A	1		290	6657	ENSG00000272750.1	1
291	3926	FAM107B	1		291	8842	XLOC_002701	1
292	3922	FAM104A	1		292	8335	uc.387+	1
293	10696	SEPHS1	1		293	1056	ENSG00000203987.2	1
294	10828	SH3KBP1	1		294	1079	ENSG00000204934.6	1
295	4243	FDXACB1	1		295	6188	ENSG00000269151.1	1
296	10509	SAC3D1	1		296	6157	ENSG00000268845.1	1
297	4249	FER	1		297	8287	uc.318-	1
298	10507	S1PR5	1		298	6238	ENSG00000269609.1	1
299	10493	S100A12	1		299	1054	ENSG00000203875.6	1
300	10488	RYK	1		300	1053	ENSG00000203875.5	1
301	10510	SACM1L	1		301	2290	ENSG00000231862.1	1
302	4226	FCGR3A	1		302	6209	ENSG00000269371.1	1
303	14072	ZAP70	1		303	1034	ENSG00000203341.3	1
304	4207	FBXO7	1		304	2184	ENSG00000231104.4	1
305	4260	FGD3	1		305	8261	uc.29+	1
306	10472	RUNX2	1		306	6358	ENSG00000270100.1	1
307	14086	ZBTB2	1		307	8247	uc.278+	1
308	10467	RUFY2	1		308	6348	ENSG00000270072.1	1
309	10471	RUNX1	1		309	6073	ENSG00000267874.1	1
310	803	ASNSD1	1		310	2207	ENSG00000231305.3	1
311	4264	FGF18	1		311	2200	ENSG00000231233.1	1
312	4275	FGFRL1	1		312	6313	ENSG00000269985.1	1
313	4272	FGFR1OP2	1		313	8274	uc.306+	1
314	799	ASL	1		314	2299	ENSG00000231890.3	1
315	10465	RTP4	1		315	6389	ENSG00000270190.1	1
316	10652	SEC24A	1		316	8448	uc.77-	1
317	10664	SECISBP2	1		317	5958	ENSG00000267420.1	1
318	10647	SEC22B	1		318	5987	ENSG00000267519.1	1
319	826	ATF1	1		319	5980	ENSG00000267488.1	1
320	10622	SDCCAG8	1		320	5974	ENSG00000267474.1	1
321	10599	SCNN1D	1		321	8429	uc.61+	1
322	4065	FAM40A	1		322	6024	ENSG00000267640.1	1
323	10674	SELPLG	1		323	5943	ENSG00000267379.1	1
324	10632	SDHD	1		324	5942	ENSG00000267375.1	1
325	10683	SEMA4C	1		325	968	ENSG00000182310.8	1
326	10615	SDAD1	1		326	5995	ENSG00000267537.1	1
327	4193	FBXO31	1		327	8225	uc.263+	1
328	10548	SATB1	1		328	8402	uc.46-	1
329	10544	SASH3	1		329	8404	uc.460+	1
330	14054	YRDC	1		330	8388	uc.45+	1
331	14057	YTHDF2	1		331	8393	uc.454-	1
332	4162	FBLN5	1		332	6067	ENSG00000267827.1	1
333	10554	SBK1	1		333	2323	ENSG00000232021.2	1
334	10560	SCAF11	1		334	1008	ENSG00000196364.7	1
335	3030	CYP2R1	1		335	8406	uc.465-	1
336	4712	GMEB1	1		336	6049	ENSG00000267745.1	1
337	1081	BDH1	1		337	6046	ENSG00000267731.1	1
338	12658	TTC27	1		338	2168	ENSG00000230955.1	1
339	12661	TTC30B	1		339	2388	ENSG00000232581.1	1
340	1991	CCAR1	1		340	8237	uc.271+	1
341	12640	TSTD1	1		341	1219	ENSG00000223642.2	1
342	12622	TSPAN5	1		342	8113	uc.101+	1
343	2008	CCDC12	1		343	2044	ENSG00000230028.1	1
344	1960	CAST	1		344	1226	ENSG00000223692.1	1
345	1954	CASP6	1		345	2045	ENSG00000230035.2	1
346	1992	CCBL1	1		346	1229	ENSG00000223697.2	1
347	1950	CASP2	1		347	8100	TRAPPC2P1	1
348	12619	TSPAN32	1		348	2060	ENSG00000230149.2	1
349	2038	CCDC23	1		349	8118	uc.104+	1
350	12596	TSEN54	1		350	8121	uc.106+	1
351	12587	TSC1	1		351	1228	ENSG00000223697.1	1
352	2039	CCDC25	1		352	6511	ENSG00000272050.1	1
353	1366	C15orf61	1		353	6613	ENSG00000272529.1	1
354	12612	TSPAN14	1		354	6612	ENSG00000272520.1	1
355	12601	TSHZ1	1		355	1258	ENSG00000223882.1	1
356	12608	TSPAN1	1		356	6639	ENSG00000272672.1	1
357	1953	CASP5	1		357	8047	SERF2-C15ORF63	1
358	2053	CCDC53	1		358	1199	ENSG00000223446.1	1
359	12734	TXK	1		359	2042	ENSG00000230013.1	1
360	1881	CALM2	1		360	1240	ENSG00000223749.2	1
361	1895	CAMK2N1	1		361	8090	TEAncRNAs|M18204.1	1
362	13248	XLOC_000268	1		362	2041	ENSG00000230002.2	1
363	12722	TULP2	1		363	8137	uc.129+	1
364	1920	CAPRIN1	1		364	8032	RUNX1-IT1	1
365	1880	CALM1	1		365	2137	ENSG00000230735.1	1
366	12745	TXNDC3	1		366	8213	uc.239-	1
367	1900	CAMP	1		367	2119	ENSG00000230633.1	1
368	2068	CCDC72	1		368	6451	ENSG00000271670.1	1
369	12698	TUBA1B	1		369	6438	ENSG00000271347.1	1
370	12671	TTC39B	1		370	2110	ENSG00000230573.1	1
371	1930	CARD17	1		371	6462	ENSG00000271742.1	1
372	12669	TTC38	1		372	2146	ENSG00000230805.2	1
373	13271	XLOC_000659	1		373	8215	uc.24+	1
374	1948	CASP10	1		374	8218	uc.25-	1
375	12684	TTLL1	1		375	8182	uc.184-	1
376	1926	CARD10	1		376	2156	ENSG00000230876.2	1
377	1923	CAPZA1	1		377	6500	ENSG00000271947.1	1
378	2043	CCDC34	1		378	8148	uc.141+	1
379	1861	CACNA2D2	1		379	6502	ENSG00000271964.1	1
380	2178	CD300A	1		380	1193	ENSG00000223390.1	1
381	2176	CD2AP	1		381	8146	uc.138+	1
382	2179	CD300C	1		382	2086	ENSG00000230415.1	1
383	1303	C12orf4	1		383	2108	ENSG00000230551.3	1
384	1299	C12orf33	1		384	6498	ENSG00000271927.1	1
385	2191	CD3D	1		385	1184	ENSG00000222041.5	1
386	2174	CD276	1		386	8159	uc.151+	1
387	2173	CD274	1		387	398	ASO3538	1
388	12476	TRANK1	1		388	1575	ENSG00000226328.1	1
389	13347	XLOC_002344	1		389	10124	XLOC_012560	1
390	1297	C12orf26	1		390	282	ASO1819	1
391	12445	TPRG1L	1		391	4430	ENSG00000257072.1	1
392	12447	TPRN	1		392	10128	XLOC_012575	1
393	13382	XLOC_003510	1		393	3178	ENSG00000240475.1	1
394	13380	XLOC_003405	1		394	10129	XLOC_012579	1
395	1313	C12orf57	1		395	9696	XLOC_009577	1
396	2192	CD3E	1		396	4403	ENSG00000256789.1	1
397	2201	CD48	1		397	4045	ENSG00000254263.1	1
398	1294	C12orf11	1		398	10111	XLOC_012444	1
399	2169	CD244	1		399	10303	XLOC_013742	1
400	12775	UBA6	1		400	59	AK054970	1
401	12554	TRIP4	1		401	4559	ENSG00000258177.1	1
402	2082	CCDC88C	1		402	4031	ENSG00000254165.1	1
403	2087	CCDC91	1		403	4033	ENSG00000254177.1	1
404	13327	XLOC_001932	1		404	3867	ENSG00000251412.1	1
405	2099	CCL20	1		405	55	AK027145	1
406	2105	CCL3	1		406	3472	ENSG00000246985.2	1
407	2079	CCDC86	1		407	10290	XLOC_013670	1
408	1335	C14orf166	1		408	9843	XLOC_010743	1
409	12537	TRIM56	1		409	3891	ENSG00000251675.1	1
410	2075	CCDC82	1		410	4090	ENSG00000254489.1	1
411	2104	CCL28	1		411	3433	ENSG00000245954.2	1
412	2124	CCNK	1		412	3817	ENSG00000251034.1	1
413	2122	CCNJ	1		413	3833	ENSG00000251186.1	1
414	2137	CCR5	1		414	9881	XLOC_011007	1
415	2135	CCR3	1		415	360	ASO2248	1
416	12505	TRIM14	1		416	10326	XLOC_013921	1
417	2107	CCL4	1		417	3808	ENSG00000251002.3	1
418	12519	TRIM33	1		418	3282	ENSG00000242611.1	1
419	2109	CCM2	1		419	4589	ENSG00000258382.1	1
420	1863	CACNA2D4	1		420	3893	ENSG00000253112.1	1
421	2211	CD7	1		421	150	AK128652	1
422	1607	C22orf46	1		422	9865	XLOC_010891	1
423	13021	VCPIP1	1		423	3581	ENSG00000248774.1	1
424	13168	WDR70	1		424	3860	ENSG00000251381.2	1
425	13167	WDR7	1		425	3442	ENSG00000246214.1	1
426	13000	VAMP5	1		426	9694	XLOC_009562	1
427	13178	WDR89	1		427	3586	ENSG00000248839.1	1
428	1595	C21orf91	1		428	9866	XLOC_010897	1
429	13026	VDR	1		429	4096	ENSG00000254518.1	1
430	1610	C2CD3	1		430	3489	ENSG00000247572.3	1
431	13031	VEZF1	1		431	3799	ENSG00000250909.1	1
432	12997	VAMP2	1		432	4507	ENSG00000257692.2	1
433	1652	C3orf36	1		433	9766	XLOC_010148	1
434	1641	C2orf89	1		434	3996	ENSG00000253917.3	1
435	12961	USP4	1		435	75	AK057887	1
436	12966	USP47	1		436	3991	ENSG00000253854.1	1
437	1578	C20orf62	1		437	3210	ENSG00000241177.1	1
438	12994	UXT	1		438	10196	XLOC_013032	1
439	12985	UTP18	1		439	303	ASO1897	1
440	13184	WDTC1	1		440	3955	ENSG00000253586.1	1
441	13027	VEGFA	1		441	4508	ENSG00000257696.1	1
442	12947	USP25	1		442	97	AK095721	1
443	1511	C1orf21	1		443	9817	XLOC_010529	1
444	13107	WAPAL	1		444	3980	ENSG00000253738.1	1
445	1532	C1orf87	1		445	4491	ENSG00000257553.1	1
446	13104	VWCE	1		446	91	AK094934	1
447	13076	VPS53	1		447	9763	XLOC_010116	1
448	1546	C1QTNF3	1		448	3981	ENSG00000253740.1	1
449	1496	C1orf159	1		449	3959	ENSG00000253632.1	1
450	1493	C1orf144	1		450	4499	ENSG00000257636.2	1
451	13079	VPS8	1		451	3235	ENSG00000241657.1	1
452	12932	USP1	1		452	4576	ENSG00000258303.1	1
453	13144	WDR36	1		453	301	ASO1886	1
454	13049	VPRBP	1		454	4546	ENSG00000258034.1	1
455	13058	VPS25	1		455	3924	ENSG00000253356.1	1
456	1570	C20orf201	1		456	3194	ENSG00000240875.1	1
457	13047	VNN2	1		457	4545	ENSG00000258017.1	1
458	1574	C20orf3	1		458	70	AK056689	1
459	13060	VPS26B	1		459	335	ASO2040	1
460	1471	C19orf66	1		460	3916	ENSG00000253286.1	1
461	13059	VPS26A	1		461	3185	ENSG00000240556.1	1
462	12960	USP39	1		462	119	AK123675	1
463	13387	XLOC_003738	1		463	10269	XLOC_013559	1
464	12830	UBL5	1		464	4030	ENSG00000254160.1	1
465	1795	C8orf83	1		465	3943	ENSG00000253475.1	1
466	1804	C9orf142	1		466	330	ASO2009	1
467	1405	C17orf42	1		467	4444	ENSG00000257239.1	1
468	12820	UBE3A	1		468	4009	ENSG00000254002.1	1
469	12817	UBE2V2	1		469	3237	ENSG00000241679.2	1
470	12835	UBOX5	1		470	3926	ENSG00000253372.1	1
471	13222	WTAP	1		471	4010	ENSG00000254003.1	1
472	13227	WWP1	1		472	332	ASO2017	1
473	12837	UBQLN1	1		473	3807	ENSG00000250988.3	1
474	13231	XAF1	1		474	86	AK093600	1
475	12804	UBE2J2	1		475	10074	XLOC_012145	1
476	1822	C9orf46	1		476	4332	ENSG00000255958.1	1
477	1839	C9orf95	1		477	4279	ENSG00000255467.1	1
478	12798	UBE2F	1		478	4273	ENSG00000255443.1	1
479	1413	C17orf59	1		479	3302	ENSG00000242973.2	1
480	1812	C9orf173	1		480	368	ASO2284	1
481	1817	C9orf25	1		481	4613	ENSG00000258476.1	1
482	1814	C9orf21	1		482	179	AK310665	1
483	12836	UBP1	1		483	4131	ENSG00000254703.1	1
484	12797	UBE2E4P	1		484	4620	ENSG00000258511.1	1
485	1701	C5orf44	1		485	3344	ENSG00000244030.1	1
486	1696	C5orf39	1		486	9665	XLOC_009304	1
487	1705	C5orf58	1		487	4160	ENSG00000254859.1	1
488	1704	C5orf56	1		488	9915	XLOC_011183	1
489	1427	C17orf85	1		489	3315	ENSG00000243410.1	1
490	1425	C17orf81	1		490	4169	ENSG00000254900.1	1
491	12930	USMG5	1		491	186	AK311257	1
492	1685	C5AR1	1		492	4640	ENSG00000258607.1	1
493	12915	UQCRC2	1		493	4600	ENSG00000258424.1	1
494	1436	C18orf25	1		494	3335	ENSG00000243818.4	1
495	1716	C6orf120	1		495	3378	ENSG00000244550.1	1
496	1746	C6orf81	1		496	3369	ENSG00000244439.1	1
497	1740	C6orf47	1		497	10019	XLOC_011769	1
498	1755	C7orf29	1		498	9939	XLOC_011339	1
499	12874	UGP2	1		499	9982	XLOC_011592	1
500	12871	UGDH	1		500	3652	ENSG00000249614.1	1
501	1720	C6orf130	1		501	228	ASO1654	1
502	13204	WLS	1		502	9664	XLOC_009299	1
503	1722	C6orf136	1		503	10398	YIPF1	1
504	2210	CD69	1		504	3640	ENSG00000249478.1	1
505	10283	RORC	1		505	3322	ENSG00000243558.1	1
506	11899	TCEB1	1		506	3676	ENSG00000249772.1	1
507	2743	COX17	1		507	199	AL833150	1
508	11887	TC2N	1		508	3693	ENSG00000249864.1	1
509	2762	CPA3	1		509	3752	ENSG00000250413.1	1
510	2778	CPSF3	1		510	4192	ENSG00000254985.1	1
511	11867	TBCEL	1		511	4233	ENSG00000255191.1	1
512	2741	COX15	1		512	23	AK000154	1
513	13602	XLOC_010924	1		513	162	AK289390	1
514	13610	XLOC_011117	1		514	8713	XLOC_001679	1
515	13600	XLOC_010897	1
516	11868	TBCK	1
517	13623	XLOC_011421	1
518	11857	TBC1D7	1
519	11842	TBC1D15	1
520	11855	TBC1D4	1
521	11912	TCF7	1
522	11861	TBCA	1
523	1138	BNC2	1
524	2808	CREBZF	1
525	1154	BPGM	1
526	2843	CRYBG3	1
527	2617	CMTM2	1
528	12022	THEMIS	1
529	2640	CNOT6	1
530	2626	CNGB1	1
531	2645	CNPPD1	1
532	11959	TES	1
533	12028	THOC5	1
534	12034	THRAP3	1
535	13581	XLOC_010148	1
536	11800	TAP2	1
537	11999	TGFBR3	1
538	1160	BPTF	1
539	13599	XLOC_010891	1
540	11920	TCOF1	1
541	2733	CORO2A	1
542	2735	CORO7	1
543	1165	BRCC3	1
544	2722	COQ10B	1
545	11937	TDRD6	1
546	11833	TAX1BP1	1
547	2598	CLPS	1
548	13696	XLOC_013853	1
549	2959	CUX2	1
550	2964	CWF19L1	1
551	2963	CWC27	1
552	2968	CXCL1	1
553	2976	CXCR2	1
554	11702	SUZ12	1
555	11708	SVIP	1
556	1096	BEX4	1
557	2943	CTU2	1
558	2974	CXCL5	1
559	2994	CYB561	1
560	2984	CXorf26	1
561	11672	SULT1B1	1
562	2996	CYB561D2	1
563	11734	SYNM	1
564	11696	SUSD4	1
565	2982	CXorf21	1
566	11693	SUSD1	1
567	1104	BHLHE40	1
568	1182	BRP44L	1
569	13656	XLOC_012444	1
570	11784	TAF7	1
571	2899	CTAGE15P	1
572	11778	TAF4	1
573	11764	TADA3	1
574	2912	CTDSPL2	1
575	11788	TAGAP	1
576	11794	TANC2	1
577	11770	TAF15	1
578	11799	TAP1	1
579	11762	TADA2A	1
580	1111	BIRC3	1
581	1112	BIRC6	1
582	2937	CTSO	1
583	11749	SYTL2	1
584	1107	BIN1	1
585	2914	CTLA4	1
586	11750	SYTL3	1
587	11759	TACO1	1
588	1180	BROX	1
589	11669	SULF2	1
590	1250	C10orf57	1
591	2328	CEACAM1	1
592	2332	CEACAM3	1
593	13444	XLOC_005449	1
594	1246	C10orf46	1
595	12294	TMEM93	1
596	2321	CDS2	1
597	2316	CDR2	1
598	2334	CEACAM7	1
599	12354	TNIK	1
600	12297	TMIGD2	1
601	12269	TMEM60	1
602	12270	TMEM62	1
603	2380	CEP192	1
604	2375	CEP135	1
605	2297	CDK6	1
606	12278	TMEM71	1
607	13476	XLOC_006443	1
608	12274	TMEM65	1
609	12341	TNFRSF4	1
610	2382	CEP350	1
611	2235	CDC14A	1
612	2234	CDC123	1
613	2242	CDC26	1
614	12422	TP53RK	1
615	12405	TOR1AIP1	1
616	2256	CDC5L	1
617	12425	TP73	1
618	2227	CD96	1
619	12414	TP53AIP1	1
620	2386	CEP63	1
621	12403	TOPORS	1
622	12362	TNNC1	1
623	12372	TNPO3	1
624	2288	CDK2AP2	1
625	2284	CDK19	1
626	2295	CDK5RAP2	1
627	2258	CDC7	1
628	12383	TOE1	1
629	12398	TOP1	1
630	1234	C10orf118	1
631	12438	TPMT	1
632	2532	CLASP1	1
633	2523	CISH	1
634	2535	CLC	1
635	2533	CLASP2	1
636	12111	TMCC1	1
637	12103	TM9SF3	1
638	2519	CIRH1A	1
639	12124	TMED5	1
640	1195	BST2	1
641	13527	XLOC_007814	1
642	13542	XLOC_008221	1
643	2578	CLIC5	1
644	1188	BRWD3	1
645	13558	XLOC_008769	1
646	12038	THUMPD1	1
647	12131	TMEM104	1
648	12102	TM9SF2	1
649	12080	TLE4	1
650	12098	TM4SF19	1
651	13530	XLOC_008000	1
652	2593	CLNS1A	1
653	13497	XLOC_007018	1
654	12213	TMEM194B	1
655	2431	CHCHD3	1
656	2428	CHCHD1	1
657	12182	TMEM167A	1
658	2467	CHMP4A	1
659	1228	BZW1	1
660	2408	CETN3	1
661	2460	CHM	1
662	12255	TMEM45B	1
663	12179	TMEM161B	1
664	12142	TMEM114	1
665	1212	BTG3	1
666	2507	CIAPIN1	1
667	2502	CHTF8	1
668	1206	BTBD8	1
669	1217	BTN3A1	1
670	2482	CHRM4	1
671	2469	CHMP5	1
672	10040	RECK	1
673	13131	WDR11	1
674	674	ARHGAP30	1
675	8546	OSBPL3	1
676	8547	OSBPL5	1
677	6196	LAMTOR3	1
678	8538	ORMDL3	1
679	6201	LAPTM4A	1
680	6208	LARP7	1
681	6173	L2HGDH	1
682	268	ADSS	1
683	6197	LANCL1	1
684	8561	OSTF1	1
685	6231	LCK	1
686	8516	OR6N2	1
687	6242	LCOR	1
688	8467	OR2A12	1
689	8609	P4HA2	1
690	6215	LATS1	1
691	14522	ZNF622	1
692	8521	OR7E24	1
693	8559	OSTC	1
694	6258	LEF1	1
695	8600	P2RY6	1
696	6078	KLRC3	1
697	6077	KLRC1	1
698	6080	KLRD1	1
699	6079	KLRC4	1
700	6084	KLRK1	1
701	8679	PARP11	1
702	292	AGFG2	1
703	6076	KLRB1	1
704	6082	KLRG1	1
705	6261	LENG1	1
706	8635	PAG1	1
707	8642	PAK1IP1	1
708	275	AFF2	1
709	6133	KRTAP10-3	1
710	8611	P4HB	1
711	8660	PAPD7	1
712	8647	PALLD	1
713	8653	PANK2	1
714	8441	OMA1	1
715	8688	PARP8	1
716	8435	OLFM2	1
717	6393	LOC100128670	1
718	212	ADAMTS10	1
719	8271	NRAS	1
720	6400	LOC100129112	1
721	8268	NR4A1	1
722	8267	NR3C2	1
723	8298	NSMCE1	1
724	8303	NSUN3	1
725	6403	LOC100129171	1
726	6366	LOC100127946	1
727	6442	LOC100130342	1
728	14573	ZNF703	1
729	8181	NMT2	1
730	6458	LOC100130542	1
731	8333	NUDCD2	1
732	8266	NR3C1	1
733	6415	LOC100129408	1
734	203	ADAM12	1
735	8325	NUB1	1
736	8689	PARP9	1
737	8332	NUDC	1
738	238	ADCY9	1
739	239	ADD1	1
740	8405	OBSCN	1
741	237	ADCY7	1
742	8393	OAS1	1
743	8372	NUP62CL	1
744	8413	OCR1	1
745	6268	LEPROT	1
746	8404	OBP2B	1
747	8424	OGDH	1
748	8364	NUP210	1
749	229	ADC	1
750	6350	LMNB1	1
751	6338	LLPH	1
752	223	ADAR	1
753	8369	NUP50	1
754	8367	NUP37	1
755	6310	LIMA1	1
756	8685	PARP3	1
757	8158	NLK	1
758	363	AKR1C3	1
759	364	AKR1E2	1
760	5829	KCNH6	1
761	8922	PHC3	1
762	357	AKIRIN2	1
763	356	AKIRIN1	1
764	8924	PHF10	1
765	8925	PHF11	1
766	5831	KCNJ1	1
767	5816	KCNA3	1
768	8853	PERP	1
769	350	AKAP7	1
770	345	AKAP12	1
771	8844	PELI2	1
772	8938	PHF3	1
773	8912	PGRMC2	1
774	8869	PEX6	1
775	8877	PFDN5	1
776	8928	PHF14	1
777	343	AKAP10	1
778	5811	KBTBD2	1
779	5743	ITPK1	1
780	5740	ITM2B	1
781	388	ALDH6A1	1
782	8984	PIGK	1
783	5755	IVNS1ABP	1
784	5761	JAK3	1
785	5738	ITK	1
786	5723	ITGAV	1
787	8979	PIGB	1
788	341	AK5	1
789	8945	PHKA2	1
790	8964	PI4K2B	1
791	5795	KANSL2	1
792	14407	ZNF436	1
793	5797	KARS	1
794	8972	PICALM	1
795	8968	PIAS2	1
796	5770	JKAMP	1
797	344	AKAP11	1
798	6499	LOC100131662	1
799	5892	KEAP1	1
800	5996	KIF3A	1
801	5995	KIF2A	1
802	6009	KIR2DL4	1
803	6000	KIF5B	1
804	6019	KIRREL3	1
805	305	AGPS	1
806	8749	PCNA	1
807	5990	KIF22	1
808	6011	KIR2DS2	1
809	8760	PCSK5	1
810	300	AGPAT4	1
811	6038	KLHDC10	1
812	8709	PBX3	1
813	6048	KLHL15	1
814	8763	PCTP	1
815	6020	KIT	1
816	6026	KLF12	1
817	303	AGPAT9	1
818	14469	ZNF557	1
819	6059	KLHL29	1
820	14468	ZNF555	1
821	5927	KIAA0748	1
822	5922	KIAA0513	1
823	8813	PDLIM5	1
824	8815	PDP1	1
825	328	AIFM2	1
826	5937	KIAA0947	1
827	14435	ZNF498	1
828	672	ARHGAP26	1
829	8809	PDK3	1
830	5903	KIAA0146	1
831	8783	PDE3B	1
832	5953	KIAA1430	1
833	5965	KIAA1715	1
834	5964	KIAA1704	1
835	5969	KIAA1797	1
836	5945	KIAA1257	1
837	8792	PDE6H	1
838	5946	KIAA1267	1
839	8177	NMI	1
840	5720	ITGAE	1
841	7047	LTN1	1
842	7045	LTF	1
843	7065	LYAR	1
844	7554	MPHOSPH8	1
845	7524	MOB3C	1
846	65	ABCD3	1
847	7574	MPV17L2	1
848	7035	LTA	1
849	7535	MOP-1	1
850	7578	MPZL3	1
851	7129	MALT1	1
852	14663	ZNF879	1
853	7464	MKL1	1
854	7151	MAP1B	1
855	7583	MRFAP1L1	1
856	7101	MADD	1
857	7123	MAGOH	1
858	7488	MLLT3	1
859	7577	MPZL2	1
860	7162	MAP2K7	1
861	7579	MR1	1
862	6936	LPIN2	1
863	7659	MRPS35	1
864	7642	MRPS17	1
865	6937	LPP	1
866	90	ABL1	1
867	6961	LRP8	1
868	6932	LPGAT1	1
869	6926	LPAR5	1
870	7640	MRPS15	1
871	7171	MAP3K4	1
872	7008	LRRFIP2	1
873	7003	LRRC8C	1
874	7013	LRRN3	1
875	82	ABHD3	1
876	7023	LSM14A	1
877	7635	MRPL9	1
878	7609	MRPL3	1
879	6987	LRRC4	1
880	7456	MIS12	1
881	6920	LONRF1	1
882	7453	MINPP1	1
883	7264	MCFD2	1
884	7257	MCAT	1
885	17	8-Mar	1
886	20	9-Sep	1
887	7291	MDH2	1
888	7293	MDM1	1
889	7248	MBOAT4	1
890	24	A2M	1
891	7371	METTL23	1
892	7244	MBNL1	1
893	7315	MED19	1
894	7311	MED15	1
895	7328	MED4	1
896	7317	MED21	1
897	7229	MATR3	1
898	7297	MDP1	1
899	7349	MESDC1	1
900	11	5-Mar	1
901	7399	MFSD5	1
902	6916	LOC731932	1
903	7239	MBD5	1
904	44	ABCA3	1
905	7190	MAPK14	1
906	7200	MAPKAP1	1
907	43	ABCA2	1
908	7206	MAPRE2	1
909	38	AASDHPPT	1
910	7444	MIER2	1
911	7175	MAP3K8	1
912	7430	MICA	1
913	7174	MAP3K7	1
914	7212	MARK3	1
915	7211	MARK2	1
916	7225	MAT2B	1
917	7416	MGC40069	1
918	30	AAGAB	1
919	37	AASDH	1
920	7208	MARCKS	1
921	7428	MIB1	1
922	6924	LPAR1	1
923	5909	KIAA0232	1
924	8014	NDUFB10	1
925	8017	NDUFB3	1
926	8009	NDUFAF1	1
927	163	ACSL5	1
928	6648	LOC100506915	1
929	7989	NDRG1	1
930	6622	LOC100506191	1
931	6615	LOC100506047	1
932	6647	LOC100506906	1
933	6585	LOC100289388	1
934	6673	LOC100507448	1
935	14604	ZNF766	1
936	7967	NCOA6	1
937	7968	NCOA7	1
938	8055	NEK9	1
939	7985	NDFIP2	1
940	6671	LOC100507419	1
941	6670	LOC100507404	1
942	6587	LOC100291323	1
943	6694	LOC100652727	1
944	14592	ZNF74	1
945	8107	NGDN	1
946	8131	NIPA2	1
947	184	ACTR2	1
948	185	ACTR3	1
949	6559	LOC100287221	1
950	8080	NFATC3	1
951	8132	NIPAL2	1
952	192	ACVR1	1
953	6546	LOC100134256	1
954	6703	LOC100652784	1
955	8073	NF2	1
956	6564	LOC100287329	1
957	6576	LOC100288997	1
958	8069	NEUROG1	1
959	8058	NELL2	1
960	180	ACTN4	1
961	14585	ZNF728	1
962	6562	LOC100287313	1
963	7963	NCOA2	1
964	8146	NKG7	1
965	7955	NCK1	1
966	7796	MYADM	1
967	120	ACBD5	1
968	6822	LOC401480	1
969	6821	LOC401433	1
970	6844	LOC642335	1
971	6854	LOC644285	1
972	6812	LOC400128	1
973	7799	MYBBP1A	1
974	7787	MVP	1
975	7805	MYCBP	1
976	7681	MSH6	1
977	7690	MSRA	1
978	14639	ZNF816	1
979	7672	MS4A3	1
980	7811	MYH10	1
981	7743	MTO1	1
982	6877	LOC648044	1
983	7742	MTMR9	1
984	7800	MYBL1	1
985	7671	MS4A2	1
986	7810	MYEOV2	1
987	7925	NBAS	1
988	7927	NBEAL1	1
989	7905	NAP1L4	1
990	7918	NAT1	1
991	7891	NAE1	1
992	6752	LOC202025	1
993	144	ACOX2	1
994	7940	NCAN	1
995	6750	LOC200726	1
996	7947	NCBP1	1
997	7861	N4BP2	1
998	7866	NAA10	1
999	14620	ZNF783	1
1000	6789	LOC286058	1
1001	7835	MYO1E	1
1002	14616	ZNF780A	1
1003	7872	NAA30	1
1004	7889	NADKD1	1
1005	14394	ZNF414	1
1006	673	ARHGAP27	1
1007	9675	PTPN4	1
1008	5127	HERC6	1
1009	9673	PTPN22	1
1010	5139	HEXIM2	1
1011	5129	HERPUD2	1
1012	9660	PTP4A2	1
1013	5126	HERC5	1
1014	9670	PTPN13	1
1015	5113	HELB	1
1016	9664	PTPLAD2	1
1017	5170	HIPK2	1
1018	9645	PTGIR	1
1019	14265	ZNF160	1
1020	5112	HEG1	1
1021	5165	HINT2	1
1022	9648	PTGS2	1
1023	544	ANXA3	1
1024	5116	HELZ	1
1025	9605	PSME1	1
1026	5059	HBS1L	1
1027	9743	Q25LE9	1
1028	5065	HCFC1	1
1029	9726	PXN	1
1030	578	APBB1	1
1031	5074	HDAC1	1
1032	5042	HAUS2	1
1033	5069	HCLS1	1
1034	9593	PSMD11	1
1035	5073	HCST	1
1036	9703	PUM1	1
1037	9716	PVRL1	1
1038	5103	HEATR7B1	1
1039	561	AP2A1	1
1040	5098	HEATR3	1
1041	14251	ZNF135	1
1042	5085	HDC	1
1043	5172	HIRA	1
1044	9775	Q9EPR2	1
1045	9599	PSMD4	1
1046	9460	PRKCH	1
1047	9466	PRKD3	1
1048	9455	PRKCB	1
1049	9438	PRIM1	1
1050	9462	PRKCQ	1
1051	503	ANKRD32	1
1052	9469	PRKRA	1
1053	5295	HN1	1
1054	5263	HLA-F	1
1055	5301	HNRNPA1L2	1
1056	5330	HORMAD1	1
1057	9428	PREP	1
1058	9412	PRDM10	1
1059	9483	PRNP	1
1060	5318	HNRNPUL2	1
1061	5307	HNRNPD	1
1062	5310	HNRNPH2	1
1063	5265	HLCS	1
1064	588	APH1A	1
1065	9569	PSMA4	1
1066	9573	PSMB1	1
1067	5208	HIST1H3E	1
1068	5213	HIST1H3J	1
1069	5206	HIST1H3C	1
1070	9531	PRR5	1
1071	9586	PSMC3	1
1072	9567	PSMA2	1
1073	9589	PSMC5	1
1074	9532	PRR5L	1
1075	5242	HKDC1	1
1076	5237	HIVEP2	1
1077	9511	PRPF6	1
1078	9498	PROSER1	1
1079	5239	HK1	1
1080	5230	HIST2H3A	1
1081	14287	ZNF207	1
1082	9766	Q8SQ10	1
1083	9402	PRAMEF7	1
1084	9779	QDPR	1
1085	647	ARFGAP2	1
1086	4786	GOLT1B	1
1087	9978	RBM23	1
1088	14197	ZFYVE16	1
1089	4788	GOPC	1
1090	9967	RBM12	1
1091	4785	GOLPH3L	1
1092	14196	ZFYVE1	1
1093	14192	ZFPL1	1
1094	4800	GPA33	1
1095	9952	RB1CC1	1
1096	9964	RBL1	1
1097	4832	GPR108	1
1098	9999	RBM8A	1
1099	4828	GPN1	1
1100	14199	ZFYVE20	1
1101	9965	RBL2	1
1102	4784	GOLPH3	1
1103	9942	RASSF3	1
1104	14180	ZFP161	1
1105	14179	ZFP106	1
1106	14181	ZFP3	1
1107	10029	RCSD1	1
1108	4714	GMFB	1
1109	4728	GNAI3	1
1110	671	ARHGAP25	1
1111	4722	GMPS	1
1112	629	AQP3	1
1113	10026	RCOR1	1
1114	658	ARHGAP1	1
1115	10016	RCAN3	1
1116	4750	GNGT2	1
1117	10012	RC3H1	1
1118	10014	RCAN1	1
1119	4730	GNAO1	1
1120	4745	GNG2	1
1121	14204	ZFYVE9	1
1122	9610	PSMG1	1
1123	9927	RASA3	1
1124	14228	ZMYM3	1
1125	4960	GTDC1	1
1126	9824	RAB33A	1
1127	9819	RAB2A	1
1128	4961	GTF2A1	1
1129	4972	GTF2H5	1
1130	4956	GSTP1	1
1131	14230	ZMYM5	1
1132	4943	GSPT2	1
1133	9818	RAB28	1
1134	591	APIP	1
1135	14236	ZMYND17	1
1136	9797	RAB11B	1
1137	14223	ZMIZ1	1
1138	9807	RAB18	1
1139	9809	RAB1A	1
1140	14234	ZMYND11	1
1141	9838	RAB43	1
1142	5002	GYPC	1
1143	9905	RANGRF	1
1144	9916	RAPGEF6	1
1145	4880	GPR97	1
1146	9891	RALGAPB	1
1147	4868	GPR52	1
1148	4904	GRASP	1
1149	9922	RARRES3	1
1150	4886	GPRIN3	1
1151	4852	GPR171	1
1152	9886	RALA	1
1153	4937	GSDMD	1
1154	614	APOL6	1
1155	9849	RAB8A	1
1156	9846	RAB6C	1
1157	4928	GRM4	1
1158	9865	RAC1	1
1159	9864	RABL3	1
1160	14306	ZNF235	1
1161	13129	WDPCP	1
1162	9373	PPP2R5E	1
1163	5473	IFI16	1
1164	9135	PLLP	1
1165	14325	ZNF267	1
1166	5554	IL17RB	1
1167	5469	IER5	1
1168	9259	POP4	1
1169	5591	IL7R	1
1170	5482	IFIT1	1
1171	5483	IFIT2	1
1172	9104	PLEKHA1	1
1173	5593	ILDR1	1
1174	9241	POLR3B	1
1175	5658	IPO5	1
1176	5561	IL1B	1
1177	5559	IL18R1	1
1178	9042	PJA2	1
1179	471	ANK3	1
1180	9281	PPA1	1
1181	9239	POLR2L	1
1182	9150	PLXNA4	1
1183	5464	IDS	1
1184	9187	PNPLA8	1
1185	5659	IPO7	1
1186	5485	IFIT5	1
1187	430	AMBRA1	1
1188	14340	ZNF286B	1
1189	5541	IKZF2	1
1190	9131	PLIN4	1
1191	14373	ZNF350	1
1192	5635	INSIG1	1
1193	9213	POLE4	1
1194	5614	ING3	1
1195	9105	PLEKHA2	1
1196	9110	PLEKHF1	1
1197	5544	IL10RA	1
1198	5539	IKBKG	1
1199	9070	PLA2G6	1
1200	9217	POLI	1
1201	5513	IGF1R	1
1202	445	AMPD2	1
1203	444	AMOTL1	1
1204	9180	PNO1	1
1205	5510	IGANRP	1
1206	5508	IFT80	1
1207	5547	IL12RB1	1
1208	9192	POC1B	1
1209	9222	POLR1A	1
1210	455	ANAPC13	1
1211	9295	PPCS	1
1212	421	ALPK1	1
1213	5693	ISCA2	1
1214	5710	ITFG1	1
1215	14382	ZNF384	1
1216	5697	ISG20L2	1
1217	9335	PPP1R12A	1
1218	5582	IL32	1
1219	9347	PPP1R2	1
1220	9334	PPP1R11	1
1221	9331	PPP1CB	1
1222	9034	PITPNC1	1
1223	9371	PPP2R5C	1
1224	5704	ISPD	1
1225	14352	ZNF32	1
1226	5707	ISY1-RAB43	1
1227	5709	ITCH	1
1228	9369	PPP2R5A	1
1229	14309	ZNF24	1
1230	9360	PPP2R1A	1
1231	5391	HSP90AA2	1
1232	5624	INPP4A	1
1233	5377	HSD17B10	1
1234	9154	PM20D1	1
1235	477	ANKHD1-EIF4EBP3	1
1236	9169	PMVK	1
1237	14320	ZNF26	1
1238	435	AMH	1
1239	5694	ISCU	1
1240	9305	PPIB	1
1241	9156	PMAIP1	1
1242	9035	PITPNM1	1
1243	9159	PMF1	1
1244	431	AMD1	1
1245	5416	HSPH1	1
1246	9372	PPP2R5D	1
