# Supplementary material for: Differentially expressed lncRNAs and mRNAs identified by microarray analysis in GBS patients vs healthy controls
Source: Sci Rep. 2016 Feb 22;6:21819. doi: 10.1038/srep21819 (PMC4761882; doi:10.1038/srep21819)
Supplement: Supplementary Dataset 2 [file srep21819-s2.xls]

## Sheet: GO
Differentially expressed lncRNAs and mRNAs identified by microarray analysis in GBS patients vs healthy controls Jing Xu, MD 1a, Chao Gao, MD 1a, Fang Zhang, MD 1, Xiaofeng Ma, PhD 1, Xiaolin Peng, MD 2, Rongxin Zhang, PhD 3, Dexin Kong, PhD 2, Alain R. Simard, PhD 4, Junwei Hao, MD, PhD 1 a Both authors contributed equally to this work
Category	Term	Count	%	PValue	-lgp	Genes	List Total	Pop Hits	Pop Total	Fold Enrichment	Bonferroni	Benjamini	FDR
GOTERM_BP_FAT	GO:0006511~ubiquitin-dependent protein catabolic process	14	4.72973	9.04762e-05	4.04347	USP4, SKP1, PSMC5, PSMB1, PSME1, PSMC3, PSMD11, USP39, USP47, FBXO31, PSMD4, TCEB1, ITCH, FBXO7	208	242	13528	3.76256	0.112658	0.112658	0.147915
GOTERM_CC_FAT	GO:0005829~cytosol	39	13.1757	0.000138447	3.85872	SNRPD2, HK1, ILDR1, NR3C1, MAP3K7, PSMB1, MAPKAP1, RAC1, HNRNPD, CLASP1, PSMD4, CDK5RAP2, HSP90AA2, OBSCN, PPP2R1A, STK24, HERC6, RPL27, CORO7, SKP1, GMPS, ELMO1, PPA1, PRKCB, ISCU, PSME1, PSMD11, AP2A1, PFDN5, RPS14, GOLPH3, ATP6V1E1, IKBKG, SH3KBP1, RPS11, TCEB1, SSNA1, SPTAN1, ADD1	199	1330	12782	1.88347	0.0445302	0.0445302	0.187445
GOTERM_BP_FAT	GO:0000278~mitotic cell cycle	17	5.74324	0.000183293	3.73685	KIF22, CCNK, ANAPC13, PAPD7, SKP1, PMF1, MIS12, PSMC5, PSMB1, PSME1, PSMC3, PSMD11, NEK9, CLASP1, MAPRE2, PSMD4, VCPIP1	208	370	13528	2.98825	0.215063	0.114033	0.299444
GOTERM_BP_FAT	GO:0044093~positive regulation of molecular function	22	7.43243	0.000257703	3.58888	MSH6, APH1A, EPB41, MADD, SKP1, CARD10, MAP3K7, AMH, VDR, CLPS, PSMC5, MAP3K4, PSMB1, PSME1, PSMC3, PSMD11, HIPK2, RAC1, IKBKG, PSMD4, LRP8, ADD1	208	586	13528	2.44172	0.288564	0.107287	0.420767
GOTERM_BP_FAT	GO:0007049~cell cycle	26	8.78378	0.000339306	3.46941	KIF22, ZMYND11, ANAPC13, PRR5, PSMB1, RB1CC1, CLASP1, PSMD4, VCPIP1, ESCO1, MSH6, CCNK, RBL2, PAPD7, SKP1, PMF1, TP73, MIS12, PSMC5, PSME1, PSMD11, PSMC3, GSPT2, FBXO31, NEK9, MAPRE2	208	776	13528	2.17912	0.361287	0.106023	0.553658
GOTERM_BP_FAT	GO:0034622~cellular macromolecular complex assembly	15	5.06757	0.000389789	3.40917	HSP90AA2, CD3E, SNRPD2, ARPC4, NAP1L4, MIS12, PRPF6, TBCA, NCK1, RPS14, USP39, RAC1, HIST1H3C, SNRPC, TUBA1B	208	318	13528	3.06785	0.402506	0.0978751	0.635785
GOTERM_BP_FAT	GO:0051437~positive regulation of ubiquitin-protein ligase activity during mitotic cell cycle	7	2.36486	0.000593509	3.22657	PSMC5, PSMB1, PSME1, PSMD11, PSMC3, PSMD4, SKP1	208	68	13528	6.69514	0.543542	0.122528	0.966562
GOTERM_BP_FAT	GO:0051443~positive regulation of ubiquitin-protein ligase activity	7	2.36486	0.000693228	3.15912	PSMC5, PSMB1, PSME1, PSMD11, PSMC3, PSMD4, SKP1	208	70	13528	6.50385	0.599912	0.122666	1.1281
GOTERM_BP_FAT	GO:0051439~regulation of ubiquitin-protein ligase activity during mitotic cell cycle	7	2.36486	0.000747711	3.12627	PSMC5, PSMB1, PSME1, PSMD11, PSMC3, PSMD4, SKP1	208	71	13528	6.41224	0.627715	0.116189	1.21625
GOTERM_BP_FAT	GO:0051351~positive regulation of ligase activity	7	2.36486	0.000866564	3.0622	PSMC5, PSMB1, PSME1, PSMD11, PSMC3, PSMD4, SKP1	208	73	13528	6.23656	0.681848	0.119484	1.40829
GOTERM_BP_FAT	GO:0051603~proteolysis involved in cellular protein catabolic process	21	7.09459	0.000899776	3.04587	APH1A, ANAPC13, USP4, HERC6, UBE2F, VPRBP, SKP1, PSMC5, PSMB1, PSME1, PSMC3, PSMD11, USP39, USP47, FBXO31, PSMD4, TCEB1, ITCH, AUP1, FBXO7, VCPIP1	208	600	13528	2.27635	0.695517	0.112116	1.4619
GOTERM_BP_FAT	GO:0044257~cellular protein catabolic process	21	7.09459	0.000956367	3.01938	APH1A, ANAPC13, USP4, HERC6, UBE2F, VPRBP, SKP1, PSMC5, PSMB1, PSME1, PSMC3, PSMD11, USP39, USP47, FBXO31, PSMD4, TCEB1, ITCH, AUP1, FBXO7, VCPIP1	208	603	13528	2.26502	0.717468	0.10855	1.55317
GOTERM_BP_FAT	GO:0034621~cellular macromolecular complex subunit organization	15	5.06757	0.00120779	2.91801	HSP90AA2, CD3E, SNRPD2, ARPC4, NAP1L4, MIS12, PRPF6, TBCA, NCK1, RPS14, USP39, RAC1, HIST1H3C, SNRPC, TUBA1B	208	357	13528	2.73271	0.797388	0.124569	1.95772
GOTERM_BP_FAT	GO:0051438~regulation of ubiquitin-protein ligase activity	7	2.36486	0.00122757	2.91095	PSMC5, PSMB1, PSME1, PSMD11, PSMC3, PSMD4, SKP1	208	78	13528	5.83679	0.802618	0.117341	1.98947
GOTERM_BP_FAT	GO:0019941~modification-dependent protein catabolic process	20	6.75676	0.00131174	2.88215	ANAPC13, USP4, HERC6, UBE2F, VPRBP, SKP1, PSMC5, PSMB1, PSME1, PSMC3, PSMD11, USP39, USP47, FBXO31, PSMD4, TCEB1, ITCH, AUP1, FBXO7, VCPIP1	208	574	13528	2.26615	0.823413	0.11649	2.12451
GOTERM_BP_FAT	GO:0043632~modification-dependent macromolecule catabolic process	20	6.75676	0.00131174	2.88215	ANAPC13, USP4, HERC6, UBE2F, VPRBP, SKP1, PSMC5, PSMB1, PSME1, PSMC3, PSMD11, USP39, USP47, FBXO31, PSMD4, TCEB1, ITCH, AUP1, FBXO7, VCPIP1	208	574	13528	2.26615	0.823413	0.11649	2.12451
GOTERM_BP_FAT	GO:0030833~regulation of actin filament polymerization	6	2.02703	0.00137518	2.86164	ACTR3, NCK1, CAPZA1, RAC1, SPTAN1, ADD1	208	54	13528	7.2265	0.837628	0.114135	2.22618
GOTERM_BP_FAT	GO:0030163~protein catabolic process	21	7.09459	0.00139102	2.85667	APH1A, ANAPC13, USP4, HERC6, UBE2F, VPRBP, SKP1, PSMC5, PSMB1, PSME1, PSMC3, PSMD11, USP39, USP47, FBXO31, PSMD4, TCEB1, ITCH, AUP1, FBXO7, VCPIP1	208	622	13528	2.19583	0.840994	0.108568	2.25154
GOTERM_BP_FAT	GO:0051340~regulation of ligase activity	7	2.36486	0.00149352	2.82579	PSMC5, PSMB1, PSME1, PSMD11, PSMC3, PSMD4, SKP1	208	81	13528	5.62061	0.861157	0.109651	2.41556
GOTERM_BP_FAT	GO:0044265~cellular macromolecule catabolic process	23	7.77027	0.00168898	2.77238	APH1A, RNASE3, ANAPC13, USP4, HERC6, UBE2F, VPRBP, SKP1, PSMC5, PSMB1, PSME1, PSMC3, PSMD11, USP39, HNRNPD, USP47, FBXO31, PSMD4, TCEB1, ITCH, VCPIP1, AUP1, FBXO7	208	725	13528	2.06329	0.892796	0.11667	2.72759
GOTERM_BP_FAT	GO:0031398~positive regulation of protein ubiquitination	7	2.36486	0.00180125	2.74443	PSMC5, PSMB1, PSME1, PSMD11, PSMC3, PSMD4, SKP1	208	84	13528	5.41987	0.907597	0.117809	2.90641
GOTERM_BP_FAT	GO:0008064~regulation of actin polymerization or depolymerization	6	2.02703	0.00237327	2.62465	ACTR3, NCK1, CAPZA1, RAC1, SPTAN1, ADD1	208	61	13528	6.39723	0.956666	0.145246	3.81268
GOTERM_CC_FAT	GO:0000502~proteasome complex	6	2.02703	0.00249829	2.60236	PSMC5, PSMB1, PSME1, PSMD11, PSMC3, PSMD4	199	61	12782	6.31782	0.560872	0.337333	3.33284
GOTERM_BP_FAT	GO:0022402~cell cycle process	19	6.41892	0.00265638	2.57571	MSH6, KIF22, CCNK, ANAPC13, PAPD7, SKP1, PMF1, TP73, MIS12, PSMC5, PSMB1, PSME1, PSMC3, PSMD11, NEK9, CLASP1, MAPRE2, PSMD4, VCPIP1	208	565	13528	2.18713	0.970215	0.154072	4.25827
GOTERM_BP_FAT	GO:0043085~positive regulation of catalytic activity	18	6.08108	0.00266766	2.57387	MSH6, APH1A, MADD, SKP1, CARD10, MAP3K7, VDR, CLPS, PSMC5, MAP3K4, PSMB1, PSME1, PSMC3, PSMD11, IKBKG, RAC1, PSMD4, LRP8	208	520	13528	2.25133	0.970657	0.148193	4.27599
GOTERM_BP_FAT	GO:0030832~regulation of actin filament length	6	2.02703	0.00273589	2.5629	ACTR3, NCK1, CAPZA1, RAC1, SPTAN1, ADD1	208	63	13528	6.19414	0.973192	0.145596	4.38307
GOTERM_BP_FAT	GO:0065003~macromolecular complex assembly	21	7.09459	0.00303035	2.51851	HSP90AA2, HSD17B10, PPP2R1A, POLR2L, CD3E, CAPZA1, SNRPD2, ARPC4, NAP1L4, MIS12, PRPF6, CARD10, TBCA, RPS14, NCK1, USP39, RAC1, THRAP3, HIST1H3C, SNRPC, TUBA1B	208	665	13528	2.05385	0.981852	0.153842	4.8439
GOTERM_BP_FAT	GO:0031145~anaphase-promoting complex-dependent proteasomal ubiquitin-dependent protein catabolic process	6	2.02703	0.00313703	2.50348	PSMC5, PSMB1, PSME1, PSMD11, PSMC3, PSMD4	208	65	13528	6.00355	0.984244	0.152972	5.01035
GOTERM_BP_FAT	GO:0051436~negative regulation of ubiquitin-protein ligase activity during mitotic cell cycle	6	2.02703	0.00313703	2.50348	PSMC5, PSMB1, PSME1, PSMD11, PSMC3, PSMD4	208	65	13528	6.00355	0.984244	0.152972	5.01035
GOTERM_BP_FAT	GO:0051444~negative regulation of ubiquitin-protein ligase activity	6	2.02703	0.00357893	2.44625	PSMC5, PSMB1, PSME1, PSMD11, PSMC3, PSMD4	208	67	13528	5.82434	0.991229	0.166535	5.69689
GOTERM_BP_FAT	GO:0051352~negative regulation of ligase activity	6	2.02703	0.00357893	2.44625	PSMC5, PSMB1, PSME1, PSMD11, PSMC3, PSMD4	208	67	13528	5.82434	0.991229	0.166535	5.69689
GOTERM_CC_FAT	GO:0031982~vesicle	21	7.09459	0.00373872	2.42728	SREBF1, HSP90AA2, P4HB, CHMP4A, SLA2, CORO7, ABCA2, PMF1, PPIB, AP2A1, MAPKAP1, NCK1, RAC1, SH3KBP1, RAB11B, RPN1, VAMP2, ITCH, BIN1, RIN3, ATP8A1	199	670	12782	2.01322	0.708391	0.336868	4.94913
GOTERM_BP_FAT	GO:0032271~regulation of protein polymerization	6	2.02703	0.00381587	2.41841	ACTR3, NCK1, CAPZA1, RAC1, SPTAN1, ADD1	208	68	13528	5.73869	0.993593	0.1706	6.06308
GOTERM_BP_FAT	GO:0009057~macromolecule catabolic process	23	7.77027	0.00417965	2.37886	APH1A, RNASE3, ANAPC13, USP4, HERC6, UBE2F, VPRBP, SKP1, PSMC5, PSMB1, PSME1, PSMC3, PSMD11, USP39, HNRNPD, USP47, FBXO31, PSMD4, TCEB1, ITCH, VCPIP1, AUP1, FBXO7	208	781	13528	1.91535	0.996045	0.179304	6.6227
GOTERM_BP_FAT	GO:0031396~regulation of protein ubiquitination	7	2.36486	0.00432061	2.36446	PSMC5, PSMB1, PSME1, PSMD11, PSMC3, PSMD4, SKP1	208	100	13528	4.55269	0.99672	0.179004	6.83871
GOTERM_BP_FAT	GO:0006396~RNA processing	18	6.08108	0.00445048	2.35159	DHX8, HNRNPA1L2, HSD17B10, PPP2R1A, TSEN54, RRP1, POLR2L, UTP18, SNRPD2, SNURF, PRPF6, DDX17, RPS14, CTU2, USP39, HNRNPD, SNRPC, ADAR	208	547	13528	2.14021	0.997239	0.178322	7.0373
GOTERM_BP_FAT	GO:0010498~proteasomal protein catabolic process	7	2.36486	0.0047598	2.32241	PSMC5, PSMB1, PSME1, PSMD11, PSMC3, FBXO31, PSMD4	208	102	13528	4.46342	0.998169	0.183977	7.50872
GOTERM_BP_FAT	GO:0043161~proteasomal ubiquitin-dependent protein catabolic process	7	2.36486	0.0047598	2.32241	PSMC5, PSMB1, PSME1, PSMD11, PSMC3, FBXO31, PSMD4	208	102	13528	4.46342	0.998169	0.183977	7.50872
GOTERM_BP_FAT	GO:0031397~negative regulation of protein ubiquitination	6	2.02703	0.00547885	2.26131	PSMC5, PSMB1, PSME1, PSMD11, PSMC3, PSMD4	208	74	13528	5.27339	0.999295	0.202916	8.5959
GOTERM_BP_FAT	GO:0043933~macromolecular complex subunit organization	21	7.09459	0.00624395	2.20454	HSP90AA2, HSD17B10, PPP2R1A, POLR2L, CD3E, CAPZA1, SNRPD2, ARPC4, NAP1L4, MIS12, PRPF6, CARD10, TBCA, RPS14, NCK1, USP39, RAC1, THRAP3, HIST1H3C, SNRPC, TUBA1B	208	710	13528	1.92367	0.999745	0.221768	9.73954
GOTERM_MF_FAT	GO:0032947~protein complex scaffold	4	1.35135	0.0068145	2.16657	ISCU, CD3E, NCK1, CARD10	205	25	12983	10.1331	0.95453	0.95453	9.25071
GOTERM_BP_FAT	GO:0000280~nuclear division	10	3.37838	0.00681604	2.16647	KIF22, CCNK, ANAPC13, PAPD7, NEK9, CLASP1, MAPRE2, PMF1, MIS12, VCPIP1	208	220	13528	2.95629	0.999881	0.233354	10.5859
GOTERM_BP_FAT	GO:0007067~mitosis	10	3.37838	0.00681604	2.16647	KIF22, CCNK, ANAPC13, PAPD7, NEK9, CLASP1, MAPRE2, PMF1, MIS12, VCPIP1	208	220	13528	2.95629	0.999881	0.233354	10.5859
GOTERM_BP_FAT	GO:0000087~M phase of mitotic cell cycle	10	3.37838	0.00763884	2.11697	KIF22, CCNK, ANAPC13, PAPD7, NEK9, CLASP1, MAPRE2, PMF1, MIS12, VCPIP1	208	224	13528	2.9035	0.99996	0.251301	11.79
GOTERM_BP_FAT	GO:0031401~positive regulation of protein modification process	9	3.04054	0.00815103	2.08879	PSMC5, PSMB1, PSME1, CD3E, PSMD11, PSMC3, RB1CC1, PSMD4, SKP1	208	187	13528	3.13019	0.99998	0.259421	12.5319
GOTERM_BP_FAT	GO:0048285~organelle fission	10	3.37838	0.00875275	2.05786	KIF22, CCNK, ANAPC13, PAPD7, NEK9, CLASP1, MAPRE2, PMF1, MIS12, VCPIP1	208	229	13528	2.84011	0.999991	0.269388	13.396
GOTERM_MF_FAT	GO:0019888~protein phosphatase regulator activity	5	1.68919	0.0095078	2.02192	PPP2R1A, PPP1R2, PPP2R5D, PPP1R11, SHOC2	205	53	12983	5.97469	0.986675	0.884564	12.6824
GOTERM_BP_FAT	GO:0031400~negative regulation of protein modification process	7	2.36486	0.00991898	2.00353	PPP2R1A, PSMC5, PSMB1, PSME1, PSMD11, PSMC3, PSMD4	208	119	13528	3.82579	0.999998	0.292867	15.048
GOTERM_BP_FAT	GO:0006917~induction of apoptosis	12	4.05405	0.0103104	1.98673	VDR, CASP10, MSH6, PPP2R1A, OBSCN, APH1A, CD3E, DDX19B, HIPK2, IKBKG, RAC1, TP73	208	320	13528	2.43894	0.999999	0.296047	15.5957
GOTERM_BP_FAT	GO:0012502~induction of programmed cell death	12	4.05405	0.0105464	1.9769	VDR, CASP10, MSH6, PPP2R1A, OBSCN, APH1A, CD3E, DDX19B, HIPK2, IKBKG, RAC1, TP73	208	321	13528	2.43134	0.999999	0.295414	15.9244
GOTERM_CC_FAT	GO:0031410~cytoplasmic vesicle	19	6.41892	0.0108699	1.96378	SREBF1, HSP90AA2, P4HB, CHMP4A, SLA2, CORO7, ABCA2, PPIB, AP2A1, MAPKAP1, RAC1, SH3KBP1, RAB11B, RPN1, VAMP2, ITCH, BIN1, RIN3, ATP8A1	199	642	12782	1.90092	0.97256	0.592999	13.7658
GOTERM_MF_FAT	GO:0019208~phosphatase regulator activity	5	1.68919	0.0115006	1.93928	PPP2R1A, PPP1R2, PPP2R5D, PPP1R11, SHOC2	205	56	12983	5.65462	0.994638	0.824971	15.1435
GOTERM_BP_FAT	GO:0032956~regulation of actin cytoskeleton organization	6	2.02703	0.011756	1.92974	ACTR3, NCK1, CAPZA1, RAC1, SPTAN1, ADD1	208	89	13528	4.38462	1	0.316834	17.5903
GOTERM_BP_FAT	GO:0008380~RNA splicing	11	3.71622	0.0121883	1.91406	DHX8, HNRNPA1L2, PPP2R1A, TSEN54, POLR2L, USP39, HNRNPD, SNRPD2, SNRPC, SNURF, PRPF6	208	284	13528	2.5191	1	0.320031	18.1781
GOTERM_BP_FAT	GO:0043254~regulation of protein complex assembly	6	2.02703	0.0122971	1.9102	ACTR3, NCK1, CAPZA1, RAC1, SPTAN1, ADD1	208	90	13528	4.3359	1	0.31622	18.3253
GOTERM_BP_FAT	GO:0043623~cellular protein complex assembly	8	2.7027	0.0123634	1.90786	HSP90AA2, TBCA, CD3E, NCK1, RAC1, ARPC4, TUBA1B, MIS12	208	162	13528	3.21178	1	0.311677	18.415
GOTERM_BP_FAT	GO:0051247~positive regulation of protein metabolic process	10	3.37838	0.0125786	1.90037	PSMC5, PSMB1, PSME1, CD3E, PSMD11, PSMC3, RB1CC1, PSMD4, ITCH, SKP1	208	243	13528	2.67648	1	0.310365	18.7053
GOTERM_BP_FAT	GO:0032970~regulation of actin filament-based process	6	2.02703	0.0134293	1.87195	ACTR3, NCK1, CAPZA1, RAC1, SPTAN1, ADD1	208	92	13528	4.24164	1	0.321769	19.8436
GOTERM_BP_FAT	GO:0050851~antigen receptor-mediated signaling pathway	4	1.35135	0.0137467	1.8618	MAP3K7, CD3E, SLA2, IKBKG	208	33	13528	7.88345	1	0.3223	20.2645
GOTERM_BP_FAT	GO:0030838~positive regulation of actin filament polymerization	3	1.01351	0.0139023	1.85691	ACTR3, NCK1, RAC1	208	12	13528	16.2596	1	0.319745	20.47
GOTERM_BP_FAT	GO:0016044~membrane organization	13	4.39189	0.0144482	1.84019	HSP90AA2, RAB8A, AP2A1, RAC1, SH3KBP1, LRP8, VAMP2, BIN1, DTNBP1, ELMO2, ELMO1, VCPIP1, RIN3	208	381	13528	2.21916	1	0.324534	21.1872
GOTERM_BP_FAT	GO:0022415~viral reproductive process	5	1.68919	0.0148872	1.82719	PVRL1, HIPK2, XRCC6, ITCH, UBP1	208	62	13528	5.24504	1	0.327179	21.7596
GOTERM_CC_FAT	GO:0031988~membrane-bounded vesicle	17	5.74324	0.0153343	1.81434	HSP90AA2, P4HB, CHMP4A, SLA2, CORO7, ABCA2, PMF1, PPIB, AP2A1, MAPKAP1, NCK1, RAC1, RAB11B, RPN1, VAMP2, BIN1, RIN3	199	568	12782	1.92241	0.993805	0.638254	18.8932
GOTERM_BP_FAT	GO:0031399~regulation of protein modification process	11	3.71622	0.0155258	1.80894	PPP2R1A, PSMC5, PSMB1, PSME1, CD3E, PSMD11, PSMC3, RB1CC1, PSMD4, SKP1, TP73	208	295	13528	2.42516	1	0.333226	22.5853
GOTERM_BP_FAT	GO:0007250~activation of NF-kappaB-inducing kinase activity	3	1.01351	0.016266	1.78872	MAP3K7, IKBKG, CARD10	208	13	13528	15.0089	1	0.340727	23.5321
GOTERM_CC_FAT	GO:0043228~non-membrane-bounded organelle	54	18.2432	0.016511	1.78223	KIF22, MPZL2, UTP18, XRCC6, CAPZA1, ZNF207, ACTR3, ZNF350, CDK5RAP2, TUBA1B, KIF2A, PPP2R1A, RRP1, RBL2, KRTAP10-3, ISG20L2, ELMO2, ELMO1, FMN1, CHRM4, CEP350, TBCA, CLIC5, PFDN5, RPS14, HIPK2, SH3KBP1, MAPRE2, RPS11, BIN1, MYBBP1A, ADD1, TSHZ1, ABCA2, ARPC4, NR3C1, VDR, STAT4, TOE1, HNRNPD, CLASP1, MSH6, TSEN54, EPB41, RPL27, PMF1, MIS12, PSMC5, THRAP3, HIST1H3C, PARP3, SSNA1, SPTAN1, ADAR	199	2596	12782	1.33609	0.99582	0.598647	20.1969
GOTERM_CC_FAT	GO:0043232~intracellular non-membrane-bounded organelle	54	18.2432	0.016511	1.78223	KIF22, MPZL2, UTP18, XRCC6, CAPZA1, ZNF207, ACTR3, ZNF350, CDK5RAP2, TUBA1B, KIF2A, PPP2R1A, RRP1, RBL2, KRTAP10-3, ISG20L2, ELMO2, ELMO1, FMN1, CHRM4, CEP350, TBCA, CLIC5, PFDN5, RPS14, HIPK2, SH3KBP1, MAPRE2, RPS11, BIN1, MYBBP1A, ADD1, TSHZ1, ABCA2, ARPC4, NR3C1, VDR, STAT4, TOE1, HNRNPD, CLASP1, MSH6, TSEN54, EPB41, RPL27, PMF1, MIS12, PSMC5, THRAP3, HIST1H3C, PARP3, SSNA1, SPTAN1, ADAR	199	2596	12782	1.33609	0.99582	0.598647	20.1969
GOTERM_MF_FAT	GO:0016887~ATPase activity	12	4.05405	0.0166049	1.77976	DHX8, MSH6, DDX17, PSMC5, DDX19B, ATP6V1E1, XRCC6, TAP1, ABCD3, ATP5O, ABCA2, ATP8A1	205	334	12983	2.27539	0.999484	0.849247	21.1563
GOTERM_MF_FAT	GO:0005496~steroid binding	5	1.68919	0.0180655	1.74315	HSD17B10, CYP11A1, PGRMC2, ATP5O, NR3C1	205	64	12983	4.94779	0.999736	0.807576	22.8024
GOTERM_BP_FAT	GO:0051493~regulation of cytoskeleton organization	7	2.36486	0.0181847	1.74029	ACTR3, NCK1, CAPZA1, RAC1, CLASP1, SPTAN1, ADD1	208	136	13528	3.34757	1	0.367083	25.9358
GOTERM_CC_FAT	GO:0031090~organelle membrane	27	9.12162	0.018922	1.72303	HSD17B10, SLC9A6, CHMP4A, CHCHD3, HK1, ABCA2, OGDH, ACTR3, SLC35D1, SHISA5, RPN1, ABCD3, ATP5O, DDOST, SREBF1, CYP11A1, SLA2, CORO7, SACM1L, AP2A1, L2HGDH, NCK1, HIPK2, SDHD, VAMP2, SLC25A39, MDH2	199	1096	12782	1.58234	0.998136	0.592558	22.8075
GOTERM_BP_FAT	GO:0032269~negative regulation of cellular protein metabolic process	8	2.7027	0.0208724	1.68043	SRP14, PPP2R1A, PSMC5, PSMB1, PSME1, PSMD11, PSMC3, PSMD4	208	180	13528	2.8906	1	0.4031	29.184
GOTERM_BP_FAT	GO:0022613~ribonucleoprotein complex biogenesis	8	2.7027	0.0208724	1.68043	RRP1, UTP18, RPS14, USP39, SNRPD2, ISG20L2, SNRPC, PRPF6	208	180	13528	2.8906	1	0.4031	29.184
GOTERM_BP_FAT	GO:0022618~ribonucleoprotein complex assembly	5	1.68919	0.0212541	1.67256	RPS14, USP39, SNRPD2, SNRPC, PRPF6	208	69	13528	4.71293	1	0.403089	29.6342
GOTERM_BP_FAT	GO:0002429~immune response-activating cell surface receptor signaling pathway	4	1.35135	0.0215423	1.66671	MAP3K7, CD3E, SLA2, IKBKG	208	39	13528	6.67061	1	0.401735	29.9725
GOTERM_BP_FAT	GO:0044087~regulation of cellular component biogenesis	7	2.36486	0.0219793	1.65799	ACTR3, PVRL1, NCK1, CAPZA1, RAC1, SPTAN1, ADD1	208	142	13528	3.20612	1	0.402537	30.4824
GOTERM_BP_FAT	GO:0030036~actin cytoskeleton organization	9	3.04054	0.0231411	1.63562	FMN1, PRR5, EPB41, NCK1, CAPZA1, RAC1, ARPC4, ADD1, ELMO1	208	226	13528	2.59003	1	0.413307	31.8212
GOTERM_BP_FAT	GO:0016032~viral reproduction	5	1.68919	0.0233361	1.63197	PVRL1, HIPK2, XRCC6, ITCH, UBP1	208	71	13528	4.58017	1	0.41062	32.0435
GOTERM_BP_FAT	GO:0043067~regulation of programmed cell death	21	7.09459	0.0240727	1.61848	MSH6, PPP2R1A, OBSCN, APH1A, CD3E, MADD, NR3C1, CIAPIN1, TP73, CARD10, CASP5, MAP3K7, CASP10, VDR, PSMC5, DDX19B, RB1CC1, HIPK2, IKBKG, RAC1, GSTP1	208	812	13528	1.68203	1	0.415199	32.8771
GOTERM_BP_FAT	GO:0043242~negative regulation of protein complex disassembly	4	1.35135	0.0245776	1.60946	CAPZA1, CLASP1, SPTAN1, ADD1	208	41	13528	6.34522	1	0.416607	33.4429
GOTERM_BP_FAT	GO:0010941~regulation of cell death	21	7.09459	0.0249156	1.60353	MSH6, PPP2R1A, OBSCN, APH1A, CD3E, MADD, NR3C1, CIAPIN1, TP73, CARD10, CASP5, MAP3K7, CASP10, VDR, PSMC5, DDX19B, RB1CC1, HIPK2, IKBKG, RAC1, GSTP1	208	815	13528	1.67584	1	0.415844	33.8192
GOTERM_BP_FAT	GO:0051248~negative regulation of protein metabolic process	8	2.7027	0.02508	1.60067	SRP14, PPP2R1A, PSMC5, PSMB1, PSME1, PSMD11, PSMC3, PSMD4	208	187	13528	2.78239	1	0.412918	34.0016
GOTERM_CC_FAT	GO:0009898~internal side of plasma membrane	11	3.71622	0.0254762	1.59387	FMN1, ARFGAP2, RAB8A, GNGT2, AP2A1, DDX19B, RAC1, RAB11B, RASA3, ADD1, AUP1	199	316	12782	2.23589	0.999795	0.65399	29.51
GOTERM_BP_FAT	GO:0002768~immune response-regulating cell surface receptor signaling pathway	4	1.35135	0.0261772	1.58208	MAP3K7, CD3E, SLA2, IKBKG	208	42	13528	6.19414	1	0.421612	35.2063
GOTERM_BP_FAT	GO:0032270~positive regulation of cellular protein metabolic process	9	3.04054	0.0270558	1.56774	PSMC5, PSMB1, PSME1, CD3E, PSMD11, PSMC3, RB1CC1, PSMD4, SKP1	208	233	13528	2.51222	1	0.427322	36.156
GOTERM_MF_FAT	GO:0032559~adenyl ribonucleotide binding	34	11.4865	0.0276697	1.55799	GPN1, KIF22, SEPHS1, XRCC6, HK1, ABCA2, CNGB1, FER, PI4K2B, N4BP2, ACTR3, MAP3K7, DDX17, MAP3K4, DDX19B, TAP1, ABCD3, MAP2K7, KIF2A, DHX8, HSP90AA2, MSH6, OBSCN, STK24, RYK, UBE2F, GMPS, PRKCB, PSMC5, PSMC3, HIPK2, THRAP3, NEK9, ATP8A1	205	1497	12983	1.4384	0.999997	0.879226	32.8563
GOTERM_BP_FAT	GO:0019058~viral infectious cycle	4	1.35135	0.0278314	1.55547	PVRL1, XRCC6, ITCH, UBP1	208	43	13528	6.05009	1	0.43161	36.9836
GOTERM_MF_FAT	GO:0042623~ATPase activity, coupled	10	3.37838	0.0280916	1.55142	DHX8, DDX17, DDX19B, ATP6V1E1, XRCC6, TAP1, ABCD3, ATP5O, ABCA2, ATP8A1	205	272	12983	2.32837	0.999997	0.841164	33.2687
GOTERM_MF_FAT	GO:0042626~ATPase activity, coupled to transmembrane movement of substances	6	2.02703	0.0286529	1.54283	ATP6V1E1, TAP1, ABCD3, ATP5O, ABCA2, ATP8A1	205	109	12983	3.48615	0.999998	0.806511	33.8136
GOTERM_BP_FAT	GO:0008624~induction of apoptosis by extracellular signals	6	2.02703	0.0287597	1.54122	VDR, CASP10, OBSCN, APH1A, CD3E, RAC1	208	112	13528	3.4842	1	0.437493	37.9608
GOTERM_MF_FAT	GO:0032553~ribonucleotide binding	40	13.5135	0.0288308	1.54014	GPN1, KIF22, SEPHS1, HBS1L, XRCC6, HK1, ABCA2, CNGB1, PI4K2B, FER, MAP3K7, N4BP2, ACTR3, DDX17, MAP3K4, DDX19B, RAC1, TAP1, RAB11B, ABCD3, MAP2K7, TUBA1B, KIF2A, DHX8, HSP90AA2, MSH6, OBSCN, RAB8A, STK24, RYK, UBE2F, GMPS, PRKCB, PSMC5, PSMC3, HIPK2, GSPT2, THRAP3, NEK9, ATP8A1	205	1836	12983	1.37978	0.999998	0.769898	33.9856
GOTERM_MF_FAT	GO:0032555~purine ribonucleotide binding	40	13.5135	0.0288308	1.54014	GPN1, KIF22, SEPHS1, HBS1L, XRCC6, HK1, ABCA2, CNGB1, PI4K2B, FER, MAP3K7, N4BP2, ACTR3, DDX17, MAP3K4, DDX19B, RAC1, TAP1, RAB11B, ABCD3, MAP2K7, TUBA1B, KIF2A, DHX8, HSP90AA2, MSH6, OBSCN, RAB8A, STK24, RYK, UBE2F, GMPS, PRKCB, PSMC5, PSMC3, HIPK2, GSPT2, THRAP3, NEK9, ATP8A1	205	1836	12983	1.37978	0.999998	0.769898	33.9856
GOTERM_MF_FAT	GO:0043492~ATPase activity, coupled to movement of substances	6	2.02703	0.0296482	1.528	ATP6V1E1, TAP1, ABCD3, ATP5O, ABCA2, ATP8A1	205	110	12983	3.45446	0.999999	0.743434	34.77
GOTERM_BP_FAT	GO:0000279~M phase	11	3.71622	0.0301837	1.52023	MSH6, KIF22, CCNK, ANAPC13, PAPD7, NEK9, CLASP1, MAPRE2, PMF1, MIS12, VCPIP1	208	329	13528	2.17454	1	0.448654	39.4322
GOTERM_MF_FAT	GO:0016820~hydrolase activity, acting on acid anhydrides, catalyzing transmembrane movement of substances	6	2.02703	0.0306652	1.51335	ATP6V1E1, TAP1, ABCD3, ATP5O, ABCA2, ATP8A1	205	111	12983	3.42334	0.999999	0.721903	35.7338
GOTERM_BP_FAT	GO:0032268~regulation of cellular protein metabolic process	14	4.72973	0.0310115	1.50848	PPP2R1A, SRP14, CD3E, SKP1, TP73, PSMC5, PSMB1, PSME1, PSMC3, PSMD11, RB1CC1, NCK1, NGDN, PSMD4	208	474	13528	1.92097	1	0.452895	40.2726
GOTERM_CC_FAT	GO:0031967~organelle envelope	17	5.74324	0.0315137	1.5015	SREBF1, HSD17B10, CYP11A1, CHCHD3, HK1, OGDH, L2HGDH, DDX19B, GOLPH3, HIPK2, SDHD, SHISA5, ATP5O, SLC25A39, COX17, MDH2, MVP	199	620	12782	1.76118	0.999973	0.689801	35.2031
GOTERM_BP_FAT	GO:0006508~proteolysis	25	8.44595	0.0322987	1.49081	APH1A, ANAPC13, USP4, VPRBP, CASP5, PSMB1, USP39, PSMD4, ITCH, FBXO7, VCPIP1, AUP1, HERC6, UBE2F, SKP1, CASP10, PSMC5, PSME1, PSMD11, PSMC3, USP47, FBXO31, LRP8, TCEB1, ADAM12	208	1054	13528	1.54266	1	0.461832	41.5574
GOTERM_CC_FAT	GO:0031975~envelope	17	5.74324	0.0323216	1.49051	SREBF1, HSD17B10, CYP11A1, CHCHD3, HK1, OGDH, L2HGDH, DDX19B, GOLPH3, HIPK2, SDHD, SHISA5, ATP5O, SLC25A39, COX17, MDH2, MVP	199	622	12782	1.75551	0.99998	0.660725	35.9318
GOTERM_BP_FAT	GO:0030029~actin filament-based process	9	3.04054	0.032614	1.4866	FMN1, PRR5, EPB41, NCK1, CAPZA1, RAC1, ARPC4, ADD1, ELMO1	208	241	13528	2.42882	1	0.460396	41.8681
GOTERM_BP_FAT	GO:0043065~positive regulation of apoptosis	13	4.39189	0.0330332	1.48105	OBSCN, PPP2R1A, MSH6, APH1A, CD3E, NR3C1, TP73, VDR, CASP10, DDX19B, HIPK2, IKBKG, RAC1	208	430	13528	1.96628	1	0.460063	42.2789
GOTERM_MF_FAT	GO:0030554~adenyl nucleotide binding	35	11.8243	0.0338422	1.47054	GPN1, ACOX2, KIF22, SEPHS1, XRCC6, HK1, ABCA2, CNGB1, FER, PI4K2B, N4BP2, ACTR3, MAP3K7, DDX17, MAP3K4, DDX19B, TAP1, ABCD3, MAP2K7, KIF2A, DHX8, HSP90AA2, MSH6, OBSCN, STK24, RYK, UBE2F, GMPS, PRKCB, PSMC5, PSMC3, HIPK2, THRAP3, NEK9, ATP8A1	205	1577	12983	1.40559	1	0.726592	38.6601
GOTERM_BP_FAT	GO:0043068~positive regulation of programmed cell death	13	4.39189	0.0345165	1.46197	OBSCN, PPP2R1A, MSH6, APH1A, CD3E, NR3C1, TP73, VDR, CASP10, DDX19B, HIPK2, IKBKG, RAC1	208	433	13528	1.95266	1	0.470404	43.7105
GOTERM_MF_FAT	GO:0017076~purine nucleotide binding	41	13.8514	0.0348229	1.45814	GPN1, ACOX2, KIF22, SEPHS1, HBS1L, XRCC6, HK1, ABCA2, CNGB1, PI4K2B, FER, MAP3K7, N4BP2, ACTR3, DDX17, MAP3K4, DDX19B, RAC1, TAP1, RAB11B, ABCD3, MAP2K7, TUBA1B, KIF2A, DHX8, HSP90AA2, MSH6, OBSCN, RAB8A, STK24, RYK, UBE2F, GMPS, PRKCB, PSMC5, PSMC3, HIPK2, GSPT2, THRAP3, NEK9, ATP8A1	205	1918	12983	1.35381	1	0.708393	39.5381
GOTERM_MF_FAT	GO:0030159~receptor signaling complex scaffold activity	3	1.01351	0.0352532	1.4528	CD3E, NCK1, CARD10	205	19	12983	9.99974	1	0.686113	39.9196
GOTERM_BP_FAT	GO:0010942~positive regulation of cell death	13	4.39189	0.035578	1.44882	OBSCN, PPP2R1A, MSH6, APH1A, CD3E, NR3C1, TP73, VDR, CASP10, DDX19B, HIPK2, IKBKG, RAC1	208	435	13528	1.94368	1	0.476223	44.7145
GOTERM_BP_FAT	GO:0051174~regulation of phosphorus metabolic process	14	4.72973	0.0357752	1.44642	MAP3K7, PPP2R1A, CCNK, PPP1R2, MAP3K4, RBL2, MADD, CD3E, RB1CC1, RAC1, IKBKG, LRP8, TP73, CARD10	208	485	13528	1.8774	1	0.473586	44.8991
GOTERM_BP_FAT	GO:0019220~regulation of phosphate metabolic process	14	4.72973	0.0357752	1.44642	MAP3K7, PPP2R1A, CCNK, PPP1R2, MAP3K4, RBL2, MADD, CD3E, RB1CC1, RAC1, IKBKG, LRP8, TP73, CARD10	208	485	13528	1.8774	1	0.473586	44.8991
GOTERM_MF_FAT	GO:0005524~ATP binding	33	11.1486	0.0369654	1.4322	GPN1, KIF22, SEPHS1, XRCC6, HK1, ABCA2, FER, PI4K2B, N4BP2, ACTR3, MAP3K7, DDX17, MAP3K4, DDX19B, TAP1, ABCD3, MAP2K7, KIF2A, DHX8, HSP90AA2, MSH6, OBSCN, STK24, RYK, UBE2F, GMPS, PRKCB, PSMC5, PSMC3, HIPK2, THRAP3, NEK9, ATP8A1	205	1477	12983	1.41499	1	0.678578	41.4158
GOTERM_BP_FAT	GO:0042981~regulation of apoptosis	20	6.75676	0.0394752	1.40368	MSH6, PPP2R1A, OBSCN, APH1A, CD3E, MADD, NR3C1, CIAPIN1, TP73, CARD10, MAP3K7, CASP5, CASP10, VDR, DDX19B, RB1CC1, HIPK2, IKBKG, RAC1, GSTP1	208	804	13528	1.61787	1	0.50344	48.2581
GOTERM_MF_FAT	GO:0001883~purine nucleoside binding	35	11.8243	0.0407596	1.38977	GPN1, ACOX2, KIF22, SEPHS1, XRCC6, HK1, ABCA2, CNGB1, FER, PI4K2B, N4BP2, ACTR3, MAP3K7, DDX17, MAP3K4, DDX19B, TAP1, ABCD3, MAP2K7, KIF2A, DHX8, HSP90AA2, MSH6, OBSCN, STK24, RYK, UBE2F, GMPS, PRKCB, PSMC5, PSMC3, HIPK2, THRAP3, NEK9, ATP8A1	205	1601	12983	1.38452	1	0.691361	44.6085
GOTERM_BP_FAT	GO:0043244~regulation of protein complex disassembly	4	1.35135	0.0430069	1.36646	CAPZA1, CLASP1, SPTAN1, ADD1	208	51	13528	5.10106	1	0.529593	51.2842
GOTERM_MF_FAT	GO:0015405~P-P-bond-hydrolysis-driven transmembrane transporter activity	6	2.02703	0.0433054	1.36346	ATP6V1E1, TAP1, ABCD3, ATP5O, ABCA2, ATP8A1	205	122	12983	3.11467	1	0.691825	46.6592
GOTERM_MF_FAT	GO:0015399~primary active transmembrane transporter activity	6	2.02703	0.0433054	1.36346	ATP6V1E1, TAP1, ABCD3, ATP5O, ABCA2, ATP8A1	205	122	12983	3.11467	1	0.691825	46.6592
GOTERM_CC_FAT	GO:0005815~microtubule organizing center	9	3.04054	0.0434286	1.36222	CEP350, CLIC5, HIPK2, PARP3, CLASP1, ABCA2, CDK5RAP2, SSNA1, KIF2A	199	253	12782	2.2849	1	0.734982	45.2098
GOTERM_BP_FAT	GO:0051693~actin filament capping	3	1.01351	0.0440401	1.35615	CAPZA1, SPTAN1, ADD1	208	22	13528	8.86888	1	0.533633	52.1376
GOTERM_BP_FAT	GO:0019059~initiation of viral infection	3	1.01351	0.0440401	1.35615	PVRL1, XRCC6, ITCH	208	22	13528	8.86888	1	0.533633	52.1376
GOTERM_MF_FAT	GO:0001882~nucleoside binding	35	11.8243	0.044269	1.3539	GPN1, ACOX2, KIF22, SEPHS1, XRCC6, HK1, ABCA2, CNGB1, FER, PI4K2B, N4BP2, ACTR3, MAP3K7, DDX17, MAP3K4, DDX19B, TAP1, ABCD3, MAP2K7, KIF2A, DHX8, HSP90AA2, MSH6, OBSCN, STK24, RYK, UBE2F, GMPS, PRKCB, PSMC5, PSMC3, HIPK2, THRAP3, NEK9, ATP8A1	205	1612	12983	1.37507	1	0.67922	47.4169
GOTERM_BP_FAT	GO:0007242~intracellular signaling cascade	28	9.45946	0.0443531	1.35308	GPN1, SHOC2, NR3C1, FER, MAP3K7, VDR, STAT4, MAP3K4, RB1CC1, NSMCE1, RAC1, RAB11B, RASA3, MAP2K7, PPP2R1A, MSH6, RAB8A, MADD, SLA2, TP73, ELMO1, CARD10, PRKCB, CHRM4, HIPK2, THRAP3, IKBKG, FBXO31	208	1256	13528	1.4499	1	0.531679	52.3933
GOTERM_BP_FAT	GO:0002757~immune response-activating signal transduction	4	1.35135	0.0451424	1.34542	MAP3K7, CD3E, SLA2, IKBKG	208	52	13528	5.00296	1	0.533624	53.0325
GOTERM_BP_FAT	GO:0018401~peptidyl-proline hydroxylation to 4-hydroxy-L-proline	2	0.675676	0.0452092	1.34477	P4HB, P4HA2	208	3	13528	43.359	1	0.529749	53.0862
GOTERM_BP_FAT	GO:0002669~positive regulation of T cell anergy	2	0.675676	0.0452092	1.34477	CD3E, ITCH	208	3	13528	43.359	1	0.529749	53.0862
GOTERM_BP_FAT	GO:0019471~4-hydroxyproline metabolic process	2	0.675676	0.0452092	1.34477	P4HB, P4HA2	208	3	13528	43.359	1	0.529749	53.0862
GOTERM_BP_FAT	GO:0002667~regulation of T cell anergy	2	0.675676	0.0452092	1.34477	CD3E, ITCH	208	3	13528	43.359	1	0.529749	53.0862
GOTERM_BP_FAT	GO:0010592~positive regulation of lamellipodium assembly	2	0.675676	0.0452092	1.34477	ACTR3, RAC1	208	3	13528	43.359	1	0.529749	53.0862
GOTERM_BP_FAT	GO:0010591~regulation of lamellipodium assembly	2	0.675676	0.0452092	1.34477	ACTR3, RAC1	208	3	13528	43.359	1	0.529749	53.0862
GOTERM_BP_FAT	GO:0002911~regulation of lymphocyte anergy	2	0.675676	0.0452092	1.34477	CD3E, ITCH	208	3	13528	43.359	1	0.529749	53.0862
GOTERM_BP_FAT	GO:0002913~positive regulation of lymphocyte anergy	2	0.675676	0.0452092	1.34477	CD3E, ITCH	208	3	13528	43.359	1	0.529749	53.0862
GOTERM_CC_FAT	GO:0015630~microtubule cytoskeleton	15	5.06757	0.0463808	1.33366	PPP2R1A, KIF22, CEP350, TBCA, CLIC5, HIPK2, CLASP1, PARP3, ARPC4, MAPRE2, ABCA2, CDK5RAP2, TUBA1B, SSNA1, KIF2A	199	549	12782	1.75495	1	0.728024	47.4574
GOTERM_BP_FAT	GO:0070271~protein complex biogenesis	14	4.72973	0.0468711	1.3291	HSP90AA2, HSD17B10, PPP2R1A, POLR2L, CD3E, CAPZA1, ARPC4, MIS12, CARD10, TBCA, NCK1, RAC1, THRAP3, TUBA1B	208	505	13528	1.80305	1	0.538536	54.4044
GOTERM_BP_FAT	GO:0006461~protein complex assembly	14	4.72973	0.0468711	1.3291	HSP90AA2, HSD17B10, PPP2R1A, POLR2L, CD3E, CAPZA1, ARPC4, MIS12, CARD10, TBCA, NCK1, RAC1, THRAP3, TUBA1B	208	505	13528	1.80305	1	0.538536	54.4044
GOTERM_CC_FAT	GO:0016023~cytoplasmic membrane-bounded vesicle	15	5.06757	0.0469633	1.32824	HSP90AA2, P4HB, CHMP4A, SLA2, CORO7, ABCA2, PPIB, AP2A1, MAPKAP1, RAC1, RAB11B, RPN1, VAMP2, BIN1, RIN3	199	550	12782	1.75176	1	0.703986	47.8906
GOTERM_MF_FAT	GO:0004713~protein tyrosine kinase activity	7	2.36486	0.0470646	1.32731	MAP3K7, OBSCN, RYK, STK24, FGFRL1, FER, MAP2K7	205	166	12983	2.67061	1	0.682363	49.5587
GOTERM_BP_FAT	GO:0050852~T cell receptor signaling pathway	3	1.01351	0.0477592	1.32094	MAP3K7, CD3E, IKBKG	208	23	13528	8.48328	1	0.541076	55.0945
GOTERM_BP_FAT	GO:0043549~regulation of kinase activity	11	3.71622	0.0481605	1.31731	MAP3K7, PPP2R1A, CCNK, MAP3K4, RBL2, MADD, IKBKG, RAC1, LRP8, TP73, CARD10	208	357	13528	2.00399	1	0.539861	55.4031
GOTERM_CC_FAT	GO:0048770~pigment granule	5	1.68919	0.0493343	1.30685	HSP90AA2, P4HB, PPIB, RAC1, RPN1	199	89	12782	3.60849	1	0.695453	49.6201
GOTERM_CC_FAT	GO:0042470~melanosome	5	1.68919	0.0493343	1.30685	HSP90AA2, P4HB, PPIB, RAC1, RPN1	199	89	12782	3.60849	1	0.695453	49.6201
GOTERM_BP_FAT	GO:0033043~regulation of organelle organization	8	2.7027	0.0494212	1.30609	ACTR3, GOLPH3, NCK1, CAPZA1, RAC1, CLASP1, SPTAN1, ADD1	208	217	13528	2.39773	1	0.545107	56.3597
GOTERM_BP_FAT	GO:0030835~negative regulation of actin filament depolymerization	3	1.01351	0.0515883	1.28745	CAPZA1, SPTAN1, ADD1	208	24	13528	8.12981	1	0.556737	57.9592
GOTERM_BP_FAT	GO:0051494~negative regulation of cytoskeleton organization	4	1.35135	0.0518579	1.28519	CAPZA1, CLASP1, SPTAN1, ADD1	208	55	13528	4.73007	1	0.554499	58.1542
GOTERM_BP_FAT	GO:0006897~endocytosis	8	2.7027	0.0526202	1.27885	AP2A1, RAC1, SH3KBP1, LRP8, BIN1, ELMO2, RIN3, ELMO1	208	220	13528	2.36503	1	0.555783	58.7012
GOTERM_BP_FAT	GO:0010324~membrane invagination	8	2.7027	0.0526202	1.27885	AP2A1, RAC1, SH3KBP1, LRP8, BIN1, ELMO2, RIN3, ELMO1	208	220	13528	2.36503	1	0.555783	58.7012
GOTERM_CC_FAT	GO:0030532~small nuclear ribonucleoprotein complex	3	1.01351	0.052721	1.27802	SNRPD2, SNRPC, SNURF	199	24	12782	8.02889	1	0.695153	51.9986
GOTERM_MF_FAT	GO:0030695~GTPase regulator activity	12	4.05405	0.0540984	1.26682	ARHGAP30, ARFGAP2, OBSCN, PRR5, CHRM4, MADD, CYTH4, RANGRF, TBC1D7, FER, RASA3, RIN3	205	404	12983	1.88114	1	0.715476	54.5943
GOTERM_BP_FAT	GO:0002764~immune response-regulating signal transduction	4	1.35135	0.0541979	1.26602	MAP3K7, CD3E, SLA2, IKBKG	208	56	13528	4.6456	1	0.562668	59.8121
GOTERM_BP_FAT	GO:0042325~regulation of phosphorylation	13	4.39189	0.054393	1.26446	MAP3K7, PPP2R1A, CCNK, MAP3K4, RBL2, MADD, CD3E, RB1CC1, RAC1, IKBKG, LRP8, TP73, CARD10	208	466	13528	1.81438	1	0.559965	59.9476
GOTERM_BP_FAT	GO:0032273~positive regulation of protein polymerization	3	1.01351	0.0555233	1.25552	ACTR3, NCK1, RAC1	208	25	13528	7.80462	1	0.563621	60.7236
GOTERM_BP_FAT	GO:0032535~regulation of cellular component size	9	3.04054	0.056996	1.24416	ACTR3, PPP2R1A, RB1CC1, NCK1, CAPZA1, RAC1, TP73, SPTAN1, ADD1	208	271	13528	2.15995	1	0.569426	61.7137
GOTERM_CC_FAT	GO:0030529~ribonucleoprotein complex	14	4.72973	0.0573607	1.24139	HNRNPA1L2, DHX8, SRP14, RRP1, UTP18, SNRPD2, RPL27, SNURF, PRPF6, RPS14, HNRNPD, SNRPC, RPS11, MVP	199	515	12782	1.74609	1	0.703189	55.0884
GOTERM_BP_FAT	GO:0010605~negative regulation of macromolecule metabolic process	18	6.08108	0.0580752	1.23601	SRP14, MSH6, ZMYND11, PPP2R1A, SLA2, ZNF24, UBP1, VDR, ZNF350, PSMC5, PSMB1, PSME1, PSMC3, PSMD11, RPS14, HIPK2, PSMD4, ADAR	208	734	13528	1.59495	1	0.572517	62.4242
GOTERM_CC_FAT	GO:0015629~actin cytoskeleton	9	3.04054	0.0583274	1.23413	ACTR3, FMN1, EPB41, CLIC5, CAPZA1, ARPC4, BIN1, SPTAN1, ADD1	199	269	12782	2.149	1	0.687473	55.7085
GOTERM_BP_FAT	GO:0006397~mRNA processing	10	3.37838	0.058578	1.23227	DHX8, HNRNPA1L2, TSEN54, POLR2L, USP39, HNRNPD, SNRPD2, SNRPC, PRPF6, ADAR	208	321	13528	2.02612	1	0.571859	62.751
GOTERM_BP_FAT	GO:0018208~peptidyl-proline modification	2	0.675676	0.0598223	1.22314	P4HB, P4HA2	208	4	13528	32.5192	1	0.575891	63.5483
GOTERM_CC_FAT	GO:0005813~centrosome	8	2.7027	0.0602588	1.21998	CEP350, CLIC5, HIPK2, PARP3, CLASP1, CDK5RAP2, SSNA1, KIF2A	199	224	12782	2.29397	1	0.678892	56.9238
GOTERM_BP_FAT	GO:0051338~regulation of transferase activity	11	3.71622	0.0604746	1.21843	MAP3K7, PPP2R1A, CCNK, MAP3K4, RBL2, MADD, IKBKG, RAC1, LRP8, TP73, CARD10	208	372	13528	1.92318	1	0.576152	63.9599
GOTERM_CC_FAT	GO:0000444~MIS12/MIND type complex	2	0.675676	0.0605441	1.21793	PMF1, MIS12	199	4	12782	32.1156	1	0.660896	57.1007
GOTERM_MF_FAT	GO:0004656~procollagen-proline 4-dioxygenase activity	2	0.675676	0.0613924	1.21189	P4HB, P4HA2	205	4	12983	31.6659	1	0.744288	59.3196
GOTERM_MF_FAT	GO:0031545~peptidyl-proline 4-dioxygenase activity	2	0.675676	0.0613924	1.21189	P4HB, P4HA2	205	4	12983	31.6659	1	0.744288	59.3196
GOTERM_CC_FAT	GO:0005740~mitochondrial envelope	12	4.05405	0.0615856	1.21052	HSD17B10, CYP11A1, L2HGDH, GOLPH3, SDHD, CHCHD3, HK1, ATP5O, SLC25A39, OGDH, COX17, MDH2	199	419	12782	1.83956	1	0.648527	57.7407
GOTERM_MF_FAT	GO:0060589~nucleoside-triphosphatase regulator activity	12	4.05405	0.0616297	1.21021	ARHGAP30, ARFGAP2, OBSCN, PRR5, CHRM4, MADD, CYTH4, RANGRF, TBC1D7, FER, RASA3, RIN3	205	413	12983	1.84015	1	0.729345	59.4654
GOTERM_BP_FAT	GO:0043086~negative regulation of catalytic activity	9	3.04054	0.0628619	1.20161	PPP2R1A, CHRM4, PSMC5, PSMB1, PSME1, PSMD11, PSMC3, PSMD4, TP73	208	277	13528	2.11316	1	0.586947	65.4292
GOTERM_BP_FAT	GO:0030834~regulation of actin filament depolymerization	3	1.01351	0.0636944	1.1959	CAPZA1, SPTAN1, ADD1	208	27	13528	7.2265	1	0.588167	65.9282
GOTERM_MF_FAT	GO:0017124~SH3 domain binding	5	1.68919	0.0645058	1.1904	CD3E, SH3KBP1, ADAM12, ELMO2, ELMO1	205	96	12983	3.29853	1	0.730292	61.1939
GOTERM_MF_FAT	GO:0000166~nucleotide binding	45	15.2027	0.0653378	1.18484	GPN1, ACOX2, HNRNPA1L2, HSD17B10, KIF22, SEPHS1, XRCC6, HBS1L, HK1, ABCA2, CNGB1, PI4K2B, FER, MAP3K7, N4BP2, ACTR3, DDX17, MAP3K4, DDX19B, RAC1, TAP1, HNRNPD, RAB11B, ABCD3, MAP2K7, TUBA1B, EWSR1, KIF2A, DHX8, HSP90AA2, MSH6, OBSCN, RAB8A, STK24, RYK, UBE2F, GMPS, PRKCB, PSMC5, PSMC3, HIPK2, GSPT2, THRAP3, NEK9, ATP8A1	205	2245	12983	1.26946	1	0.719889	61.6809
GOTERM_BP_FAT	GO:0030837~negative regulation of actin filament polymerization	3	1.01351	0.0679226	1.16799	CAPZA1, SPTAN1, ADD1	208	28	13528	6.96841	1	0.608813	68.36
GOTERM_BP_FAT	GO:0032272~negative regulation of protein polymerization	3	1.01351	0.0722409	1.14122	CAPZA1, SPTAN1, ADD1	208	29	13528	6.72812	1	0.628619	70.6746
GOTERM_BP_FAT	GO:0002664~regulation of T cell tolerance induction	2	0.675676	0.0742128	1.12952	CD3E, ITCH	208	5	13528	26.0154	1	0.635252	71.6779
GOTERM_BP_FAT	GO:0002666~positive regulation of T cell tolerance induction	2	0.675676	0.0742128	1.12952	CD3E, ITCH	208	5	13528	26.0154	1	0.635252	71.6779
GOTERM_CC_FAT	GO:0019005~SCF ubiquitin ligase complex	2	0.675676	0.0751014	1.12435	FBXO31, SKP1	199	5	12782	25.6925	1	0.705688	65.2828
GOTERM_BP_FAT	GO:0051789~response to protein stimulus	5	1.68919	0.0817589	1.08747	CD48, HSP90AA2, ACTR3, NR3C1, HERPUD2	208	107	13528	3.03918	1	0.668676	75.2272
GOTERM_CC_FAT	GO:0005856~cytoskeleton	29	9.7973	0.0830123	1.08086	KIF22, MPZL2, CAPZA1, ARPC4, ABCA2, ACTR3, CLASP1, CDK5RAP2, TUBA1B, KIF2A, PPP2R1A, EPB41, KRTAP10-3, ELMO2, ELMO1, FMN1, CHRM4, CEP350, TBCA, PFDN5, CLIC5, HIPK2, SH3KBP1, PARP3, MAPRE2, BIN1, SSNA1, SPTAN1, ADD1	199	1381	12782	1.34881	1	0.72637	69.0977
GOTERM_BP_FAT	GO:0000245~spliceosome assembly	3	1.01351	0.085699	1.06702	USP39, SNRPD2, PRPF6	208	32	13528	6.09736	1	0.683073	76.9101
GOTERM_BP_FAT	GO:0000398~nuclear mRNA splicing, via spliceosome	6	2.02703	0.0859479	1.06576	POLR2L, USP39, HNRNPD, SNRPD2, SNRPC, PRPF6	208	153	13528	2.55053	1	0.680658	77.0127
GOTERM_BP_FAT	GO:0000377~RNA splicing, via transesterification reactions with bulged adenosine as nucleophile	6	2.02703	0.0859479	1.06576	POLR2L, USP39, HNRNPD, SNRPD2, SNRPC, PRPF6	208	153	13528	2.55053	1	0.680658	77.0127
GOTERM_BP_FAT	GO:0000375~RNA splicing, via transesterification reactions	6	2.02703	0.0859479	1.06576	POLR2L, USP39, HNRNPD, SNRPD2, SNRPC, PRPF6	208	153	13528	2.55053	1	0.680658	77.0127
GOTERM_MF_FAT	GO:0003887~DNA-directed DNA polymerase activity	3	1.01351	0.0896517	1.04744	ESCO1, PAPD7, MYBBP1A	205	32	12983	5.93735	1	0.816991	73.642
GOTERM_BP_FAT	GO:0008630~DNA damage response, signal transduction resulting in induction of apoptosis	3	1.01351	0.0903411	1.04411	MSH6, HIPK2, TP73	208	33	13528	5.91259	1	0.696154	78.755
GOTERM_CC_FAT	GO:0044432~endoplasmic reticulum part	10	3.37838	0.0904129	1.04377	SREBF1, P4HB, SLC9A6, PPIB, SLC35D1, P4HA2, TAP1, RPN1, DDOST, SACM1L	199	347	12782	1.85104	1	0.742193	72.3113
GOTERM_MF_FAT	GO:0030507~spectrin binding	2	0.675676	0.0906672	1.04255	EPB41, ADD1	205	6	12983	21.1106	1	0.808392	74.0563
GOTERM_MF_FAT	GO:0046790~virion binding	2	0.675676	0.0906672	1.04255	PVRL1, HIPK2	205	6	12983	21.1106	1	0.808392	74.0563
GOTERM_BP_FAT	GO:0033554~cellular response to stress	14	4.72973	0.0946933	1.02368	SREBF1, ESCO1, KIF22, MSH6, XRCC6, PAPD7, TP73, MAP3K4, RB1CC1, NSMCE1, HIPK2, FBXO31, PARP3, MAP2K7	208	566	13528	1.60873	1	0.710548	80.3581
GOTERM_BP_FAT	GO:0031333~negative regulation of protein complex assembly	3	1.01351	0.0950556	1.02202	CAPZA1, SPTAN1, ADD1	208	34	13528	5.73869	1	0.708618	80.4863
GOTERM_BP_FAT	GO:0007015~actin filament organization	4	1.35135	0.0980319	1.00863	NCK1, RAC1, ARPC4, ADD1	208	72	13528	3.61325	1	0.716912	81.5102
GOTERM_BP_FAT	GO:0031334~positive regulation of protein complex assembly	3	1.01351	0.0998391	1.0007	ACTR3, NCK1, RAC1	208	35	13528	5.57473	1	0.720492	82.107
