# Supplementary material for: Differentially expressed lncRNAs and mRNAs identified by microarray analysis in GBS patients vs healthy controls
Source: Sci Rep. 2016 Feb 22;6:21819. doi: 10.1038/srep21819 (PMC4761882; doi:10.1038/srep21819)
Supplement: Supplementary Dataset 3 [file srep21819-s3.xls]

## Sheet: S3-Significant_Correlation
Source	Target	Correlation	P.value	Source.GeneSymbol	Target.GeneSymbol
p2095	A_23_P100764	0.811006	0.0145748	ENSG00000269609.1	SLC25A39
p16351	A_23_P100764	0.830169	0.0107391	ENSG00000253286.1	SLC25A39
p6934	A_23_P100764	0.84102	0.00888572	ENSG00000167117.4	SLC25A39
p34466_v4	A_23_P100764	0.875689	0.00436586	ENSG00000196364.7	SLC25A39
p781	A_23_P100764	0.809793	0.0148428	ENSG00000230415.1	SLC25A39
p36400_v4	A_23_P100764	0.805645	0.0157824	HOTAIRM1	SLC25A39
p36689_v4	A_23_P100764	0.805518	0.0158117	ENSG00000250988.3	SLC25A39
p23102	A_23_P100764	0.805033	0.0159243	XLOC_004629	SLC25A39
p11889	A_23_P100764	0.80276	0.0164576	ENSG00000248839.1	SLC25A39
p14268	A_23_P100764	0.834976	0.0098905	ENSG00000203875.5	SLC25A39
p9726	A_23_P100764	0.845619	0.00816643	ENSG00000230876.2	SLC25A39
p29611	A_23_P100764	0.820817	0.0125189	XLOC_009562	SLC25A39
p20977	A_23_P100764	0.810212	0.01475	XLOC_002473	SLC25A39
RNA147327|p0431_imsncRNA841	A_23_P100764	0.836216	0.00967882	nc082	SLC25A39
p21352	A_23_P100764	0.857767	0.00644799	XLOC_001920	SLC25A39
p27802	A_23_P100764	0.80549	0.0158182	uc.263+	SLC25A39
p35224_v4	A_23_P100764	0.82062	0.0125582	ENSG00000242973.2	SLC25A39
p34467_v4	A_23_P100764	0.91819	0.00128625	ENSG00000196364.7	SLC25A39
p36536_v4	A_23_P100764	0.90906	0.00175428	ENSG00000203875.5	SLC25A39
p2704	A_23_P100764	0.828782	0.0109921	ENSG00000254489.1	SLC25A39
p29796	A_23_P100764	0.928459	0.000866991	XLOC_002473	SLC25A39
p33847	A_23_P100764	0.938924	0.000543802	AX747809	SLC25A39
p4674	A_23_P100764	0.893834	0.00275843	ENSG00000230805.2	SLC25A39
p23101	A_23_P100764	0.83019	0.0107353	XLOC_004629	SLC25A39
p33947	A_23_P100764	0.846817	0.00798533	LIT3611	SLC25A39
p6930	A_23_P100764	0.842936	0.00858137	ENSG00000167117.4	SLC25A39
p15626	A_23_P100764	0.902032	0.00218133	ENSG00000254002.1	SLC25A39
p21976	A_23_P100764	0.843778	0.00844966	XLOC_003365	SLC25A39
p26826 up	A_33_P3404546	0.841508	0.00880755	HIX0032156	OBSCN
p16351	A_33_P3404546	0.831082	0.0105745	ENSG00000253286.1	OBSCN
p34466_v4	A_33_P3404546	0.894804	0.00268548	ENSG00000196364.7	OBSCN
p6931	A_33_P3404546	0.861552	0.00596457	ENSG00000167117.4	OBSCN
p11889	A_33_P3404546	0.850779	0.00740485	ENSG00000248839.1	OBSCN
p34994_v4	A_33_P3404546	0.801513	0.0167549	ENSG00000244030.1	OBSCN
RNA147327|p0431_imsncRNA841	A_33_P3404546	0.845852	0.00813105	nc082	OBSCN
p18372	A_33_P3404546	0.831313	0.0105331	XLOC_009562	OBSCN
p27802	A_33_P3404546	0.838968	0.00921925	uc.263+	OBSCN
p35224_v4	A_33_P3404546	0.847	0.0079579	ENSG00000242973.2	OBSCN
p36536_v4	A_33_P3404546	0.953734	0.00023908	ENSG00000203875.5	OBSCN
p29796	A_33_P3404546	0.891395	0.00294732	XLOC_002473	OBSCN
p33847	A_33_P3404546	0.836686	0.0095993	AX747809	OBSCN
p4674	A_33_P3404546	0.80075	0.0169384	ENSG00000230805.2	OBSCN
p23101	A_33_P3404546	0.836133	0.00969285	XLOC_004629	OBSCN
p6930	A_33_P3404546	0.896855	0.00253552	ENSG00000167117.4	OBSCN
p15626	A_33_P3404546	0.913922	0.00149329	ENSG00000254002.1	OBSCN
p2465	A_33_P3404546	0.830334	0.0107092	ENSG00000150316.7	OBSCN
p21976	A_33_P3404546	0.945309	0.000392385	XLOC_003365	OBSCN
p21377	A_33_P3404546	0.840879	0.00890833	XLOC_013670	OBSCN
p33385	A_24_P347480	0.896317	0.00257433	ENSG00000150316.7	NEK9
p812	A_24_P347480	0.920672	0.00117494	ENSG00000226849.1	NEK9
p4197	A_24_P347480	-0.949717	0.000305963	ENSG00000227258.1	NEK9
p1265	A_24_P347480	0.814066	0.0139124	ENSG00000232959.1	NEK9
p12145	A_24_P347480	-0.865227	0.00551802	ENSG00000223882.1	NEK9
p25723	A_24_P347480	0.965163	0.000102959	DL492557	NEK9
p34266_v4	A_24_P347480	0.958091	0.000178288	ENSG00000258017.1	NEK9
p20979	A_24_P347480	-0.905232	0.0019794	XLOC_002473	NEK9
p2705	A_24_P347480	-0.842899	0.00858719	ENSG00000254489.1	NEK9
p33386	A_24_P347480	0.817215	0.0132509	ENSG00000150316.7	NEK9
p298	A_23_P420281	0.869204	0.00505958	ENSG00000237416.2	PRKCB
p2095	A_23_P420281	0.844165	0.00838964	ENSG00000269609.1	PRKCB
p6859	A_23_P420281	0.834068	0.0100474	ENSG00000267121.1	PRKCB
p34466_v4	A_23_P420281	0.817175	0.0132592	ENSG00000196364.7	PRKCB
p29798	A_23_P420281	-0.819593	0.0127646	XLOC_002473	PRKCB
p36400_v4	A_23_P420281	0.921597	0.00113512	HOTAIRM1	PRKCB
p30335	A_23_P420281	-0.926099	0.000953907	ENSG00000269609.1	PRKCB
p30285	A_23_P420281	0.844197	0.00838468	ASO2009	PRKCB
p27483	A_23_P420281	0.804844	0.0159681	uc.454-	PRKCB
p33809	A_23_P420281	0.89592	0.0026032	AX748067	PRKCB
p23516	A_23_P420281	0.930478	0.000796869	XLOC_005449	PRKCB
p26786	A_23_P420281	0.835273	0.00983953	HIX0213194	PRKCB
p14390	A_23_P420281	0.906302	0.00191468	ENSG00000233044.1	PRKCB
p24897	A_23_P420281	0.896076	0.00259183	LOC100129203	PRKCB
p33434	A_23_P420281	0.821687	0.012346	ENSG00000260550.2	PRKCB
p3666	A_23_P420281	0.853348	0.00704316	ENSG00000258017.1	PRKCB
p35242_v4	A_23_P420281	0.903173	0.00210786	ENSG00000203875.5	PRKCB
p35241_v4	A_23_P420281	0.820317	0.0126188	ENSG00000203875.5	PRKCB
p34512_v4	A_23_P420281	0.838955	0.0092213	ENSG00000266947.1	PRKCB
p23517	A_23_P420281	0.89853	0.00241713	XLOC_005449	PRKCB
p37875_v4	A_23_P420281	0.948499	0.000328444	ENSG00000203875.6	PRKCB
p21976	A_23_P420281	0.843855	0.00843778	XLOC_003365	PRKCB
p35243_v4	A_23_P420281	0.830289	0.0107174	ENSG00000203875.5	PRKCB
p35690_v4	A_23_P420281	0.945511	0.000388112	XLOC_010743	PRKCB
p33841	A_23_P420281	0.814794	0.0137577	AK311257	PRKCB
p13235	A_33_P3251672	0.84021	0.00901639	ENSG00000225407.3	ABCA2
p6897	A_33_P3251672	0.822188	0.012247	ENSG00000234494.2	ABCA2
p26975	A_33_P3251672	0.860502	0.00609625	uc.25-	ABCA2
p37498_v4	A_33_P3251672	0.920051	0.00120217	ENSG00000272700.1	ABCA2
p13449	A_33_P3251672	0.823675	0.0119566	ENSG00000230551.3	ABCA2
p33838	A_33_P3251672	0.846016	0.00810614	CR936829	ABCA2
p11207	A_33_P3251672	0.847666	0.0078586	ENSG00000230149.2	ABCA2
p28860	A_33_P3251672	0.9163	0.00137546	LIT3556	ABCA2
p33841	A_33_P3251672	0.858108	0.00640347	AK311257	ABCA2
p34234_v4	A_33_P3256848	0.842836	0.00859715	ENSG00000246985.2	ADAM12
p5974	A_33_P3256848	0.861112	0.00601952	ENSG00000262721.1	ADAM12
p8429	A_33_P3256848	0.829994	0.0107709	ENSG00000267827.1	ADAM12
p29798	A_33_P3256848	-0.830574	0.0106659	XLOC_002473	ADAM12
p13235	A_33_P3256848	0.800036	0.0171112	ENSG00000225407.3	ADAM12
p34994_v4	A_33_P3256848	0.831062	0.010578	ENSG00000244030.1	ADAM12
p14390	A_33_P3256848	0.899222	0.00236929	ENSG00000233044.1	ADAM12
p35242_v4	A_33_P3256848	0.915213	0.00142853	ENSG00000203875.5	ADAM12
p25785	A_33_P3256848	0.815889	0.0135269	AK289390	ADAM12
p13888	A_33_P3256848	0.803849	0.0162007	ENSG00000249478.1	ADAM12
p35241_v4	A_33_P3256848	0.917816	0.00130358	ENSG00000203875.5	ADAM12
p14742	A_33_P3256848	0.836884	0.00956601	ENSG00000233138.1	ADAM12
p11207	A_33_P3256848	0.870487	0.00491715	ENSG00000230149.2	ADAM12
p35243_v4	A_33_P3256848	0.86019	0.00613574	ENSG00000203875.5	ADAM12
p28860	A_33_P3256848	0.882926	0.0036676	LIT3556	ADAM12
p5974	A_23_P300826	0.856969	0.00655304	ENSG00000262721.1	C6orf136
p8429	A_23_P300826	0.806824	0.0155117	ENSG00000267827.1	C6orf136
p29798	A_23_P300826	-0.920584	0.00117877	XLOC_002473	C6orf136
p36400_v4	A_23_P300826	0.804866	0.0159631	HOTAIRM1	C6orf136
p6027	A_23_P300826	0.821948	0.0122943	ENSG00000260194.1	C6orf136
p30335	A_23_P300826	-0.805289	0.0158647	ENSG00000269609.1	C6orf136
p23516	A_23_P300826	0.855924	0.00669218	XLOC_005449	C6orf136
p14390	A_23_P300826	0.93211	0.000742984	ENSG00000233044.1	C6orf136
p35244_v4	A_23_P300826	0.845677	0.00815766	ENSG00000203875.5	C6orf136
p24897	A_23_P300826	0.905196	0.00198158	LOC100129203	C6orf136
p24054	A_23_P300826	0.841693	0.00877808	XLOC_007231	C6orf136
p35242_v4	A_23_P300826	0.873544	0.00458814	ENSG00000203875.5	C6orf136
p25785	A_23_P300826	0.866602	0.0053567	AK289390	C6orf136
p13888	A_23_P300826	0.825354	0.0116339	ENSG00000249478.1	C6orf136
p35241_v4	A_23_P300826	0.884981	0.00348345	ENSG00000203875.5	C6orf136
p23517	A_23_P300826	0.807146	0.0154383	XLOC_005449	C6orf136
p14742	A_23_P300826	0.808145	0.0152118	ENSG00000233138.1	C6orf136
p37875_v4	A_23_P300826	0.837088	0.00953172	ENSG00000203875.6	C6orf136
p16350	A_23_P300826	0.827726	0.0111874	ENSG00000253286.1	C6orf136
p35243_v4	A_23_P300826	0.872389	0.00471069	ENSG00000203875.5	C6orf136
p35690_v4	A_23_P300826	0.895048	0.00266736	XLOC_010743	C6orf136
p33841	A_23_P300826	0.856362	0.00663358	AK311257	C6orf136
p298	A_23_P207600	0.909567	0.00172579	ENSG00000237416.2	PSMD11
p2095	A_23_P207600	0.813238	0.0140898	ENSG00000269609.1	PSMD11
p7078	A_23_P207600	0.801694	0.0167115	ENSG00000263069.1	PSMD11
p26180	A_23_P207600	0.832099	0.0103932	AX747758	PSMD11
p24996	A_23_P207600	0.893706	0.00276814	LOC100653021	PSMD11
p36400_v4	A_23_P207600	0.950655	0.000289365	HOTAIRM1	PSMD11
p30335	A_23_P207600	-0.937122	0.000592557	ENSG00000269609.1	PSMD11
p24908	A_23_P207600	0.877149	0.00421872	LOC400027	PSMD11
p26786	A_23_P207600	0.802605	0.0164942	HIX0213194	PSMD11
p6861	A_23_P207600	-0.81517	0.0136781	ENSG00000267121.1	PSMD11
p33631	A_23_P207600	0.937093	0.000593354	XLOC_003501	PSMD11
p34512_v4	A_23_P207600	0.856994	0.00654973	ENSG00000266947.1	PSMD11
p23517	A_23_P207600	0.805916	0.01572	XLOC_005449	PSMD11
p31	A_23_P207600	0.809236	0.0149668	ENSG00000243558.1	PSMD11
p37875_v4	A_23_P207600	0.920371	0.00118811	ENSG00000203875.6	PSMD11
p26390	A_23_P207600	0.849575	0.00757826	BC041623	PSMD11
p35690_v4	A_23_P207600	0.928636	0.000860666	XLOC_010743	PSMD11
p33410	A_23_P156017	0.812216	0.0143105	ENSG00000259115.1	GOLPH3
p2467	A_23_P156017	0.843031	0.00856646	ENSG00000150316.7	GOLPH3
p1265	A_23_P156017	0.844532	0.00833298	ENSG00000232959.1	GOLPH3
p24996	A_23_P156017	0.882326	0.00372254	LOC100653021	GOLPH3
p16132	A_23_P156017	0.827119	0.0113006	ENSG00000253356.1	GOLPH3
p29172	A_23_P156017	-0.933687	0.000693241	ENSG00000267121.1	GOLPH3
p26060	A_23_P156017	0.891188	0.00296374	AL833150	GOLPH3
p26390	A_23_P156017	0.809064	0.0150054	BC041623	GOLPH3
p20156	A_23_P156017	0.823371	0.0120156	XLOC_012444	GOLPH3
p33607	A_23_P156017	0.905394	0.00196954	ENSG00000230028.1	GOLPH3
p298	A_23_P150092	0.826939	0.0113343	ENSG00000237416.2	SEPHS1
p36400_v4	A_23_P150092	0.94521	0.000394485	HOTAIRM1	SEPHS1
p11889	A_23_P150092	0.811768	0.014408	ENSG00000248839.1	SEPHS1
p24908	A_23_P150092	0.898019	0.00245288	LOC400027	SEPHS1
p33631	A_23_P150092	0.894039	0.0027429	XLOC_003501	SEPHS1
p34512_v4	A_23_P150092	0.887086	0.00330109	ENSG00000266947.1	SEPHS1
p37875_v4	A_23_P150092	0.860932	0.00604214	ENSG00000203875.6	SEPHS1
p35690_v4	A_23_P150092	0.836774	0.00958445	XLOC_010743	SEPHS1
p298	A_23_P635	0.839637	0.00910971	ENSG00000237416.2	PMF1
p2095	A_23_P635	0.893228	0.0028046	ENSG00000269609.1	PMF1
p34466_v4	A_23_P635	0.859904	0.00617213	ENSG00000196364.7	PMF1
p2195	A_23_P635	0.810207	0.014751	ENSG00000251381.2	PMF1
p30335	A_23_P635	-0.82578	0.0115528	ENSG00000269609.1	PMF1
p30285	A_23_P635	0.817462	0.0131998	ASO2009	PMF1
p34994_v4	A_23_P635	0.816293	0.0134424	ENSG00000244030.1	PMF1
p27483	A_23_P635	0.862017	0.00590689	uc.454-	PMF1
p23516	A_23_P635	0.903501	0.00208705	XLOC_005449	PMF1
p26786	A_23_P635	0.830926	0.0106025	HIX0213194	PMF1
p14390	A_23_P635	0.88631	0.0033676	ENSG00000233044.1	PMF1
p24897	A_23_P635	0.829669	0.0108298	LOC100129203	PMF1
RNA147327|p0431_imsncRNA841	A_23_P635	0.893864	0.00275616	nc082	PMF1
p33901	A_23_P635	0.859918	0.00617027	uc.46-	PMF1
p33434	A_23_P635	0.882024	0.00375041	ENSG00000260550.2	PMF1
RNA147328|p0432_imsncRNA841	A_23_P635	0.887831	0.00323807	nc082	PMF1
p3666	A_23_P635	0.814987	0.0137167	ENSG00000258017.1	PMF1
p7079	A_23_P635	0.804378	0.0160767	ENSG00000263069.1	PMF1
p37875_v4	A_23_P635	0.865499	0.00548585	ENSG00000203875.6	PMF1
p21976	A_23_P635	0.811878	0.014384	XLOC_003365	PMF1
p35690_v4	A_23_P635	0.811783	0.0144047	XLOC_010743	PMF1
p8342	A_23_P635	0.808869	0.015049	ENSG00000266963.1	PMF1
p2092	A_23_P635	-0.86885	0.00509939	ENSG00000269609.1	PMF1
p34234_v4	A_32_P204381	0.883627	0.00360415	ENSG00000246985.2	CIAPIN1
p5974	A_32_P204381	0.902072	0.00217872	ENSG00000262721.1	CIAPIN1
p8429	A_32_P204381	0.829247	0.0109069	ENSG00000267827.1	CIAPIN1
p29798	A_32_P204381	-0.846639	0.00801215	XLOC_002473	CIAPIN1
p13235	A_32_P204381	0.88597	0.00339696	ENSG00000225407.3	CIAPIN1
p14390	A_32_P204381	0.852519	0.00715865	ENSG00000233044.1	CIAPIN1
p35244_v4	A_32_P204381	0.861764	0.00593816	ENSG00000203875.5	CIAPIN1
p35242_v4	A_32_P204381	0.921198	0.00115218	ENSG00000203875.5	CIAPIN1
p13888	A_32_P204381	0.803536	0.0162741	ENSG00000249478.1	CIAPIN1
p35241_v4	A_32_P204381	0.9472	0.000353576	ENSG00000203875.5	CIAPIN1
p14742	A_32_P204381	0.864151	0.00564652	ENSG00000233138.1	CIAPIN1
p11207	A_32_P204381	0.857996	0.006418	ENSG00000230149.2	CIAPIN1
p35243_v4	A_32_P204381	0.910379	0.00168078	ENSG00000203875.5	CIAPIN1
p28860	A_32_P204381	0.918917	0.00125297	LIT3556	CIAPIN1
p11889	A_33_P3251538	0.871997	0.00475281	ENSG00000248839.1	MAPKAP1
p24908	A_33_P3251538	0.847636	0.00786309	LOC400027	MAPKAP1
p34235_v4	A_33_P3251538	0.818027	0.0130836	ENSG00000246985.2	MAPKAP1
p34467_v4	A_33_P3251538	0.810525	0.0146807	ENSG00000196364.7	MAPKAP1
p36536_v4	A_33_P3251538	0.810762	0.0146284	ENSG00000203875.5	MAPKAP1
p31	A_33_P3251538	0.872379	0.00471177	ENSG00000243558.1	MAPKAP1
p26390	A_33_P3251538	0.800737	0.0169415	BC041623	MAPKAP1
p6930	A_33_P3251538	0.901114	0.00224162	ENSG00000167117.4	MAPKAP1
p15626	A_33_P3251538	0.806449	0.0155974	ENSG00000254002.1	MAPKAP1
p298	A_33_P3250845	0.860625	0.00608075	ENSG00000237416.2	NIPA2
p7078	A_33_P3250845	0.876052	0.00432902	ENSG00000263069.1	NIPA2
p6859	A_33_P3250845	0.857988	0.00641913	ENSG00000267121.1	NIPA2
p29798	A_33_P3250845	-0.918243	0.0012838	XLOC_002473	NIPA2
p24996	A_33_P3250845	0.875645	0.00437042	LOC100653021	NIPA2
p36400_v4	A_33_P3250845	0.882164	0.00373753	HOTAIRM1	NIPA2
p6027	A_33_P3250845	0.888411	0.00318958	ENSG00000260194.1	NIPA2
p30335	A_33_P3250845	-0.943861	0.000423902	ENSG00000269609.1	NIPA2
p23516	A_33_P3250845	0.854219	0.0069232	XLOC_005449	NIPA2
p26786	A_33_P3250845	0.837931	0.00939077	HIX0213194	NIPA2
p14390	A_33_P3250845	0.847771	0.00784297	ENSG00000233044.1	NIPA2
p24897	A_33_P3250845	0.923593	0.00105224	LOC100129203	NIPA2
p3666	A_33_P3250845	0.821148	0.0124528	ENSG00000258017.1	NIPA2
p25785	A_33_P3250845	0.831187	0.0105557	AK289390	NIPA2
p20157	A_33_P3250845	0.824878	0.0117249	XLOC_012444	NIPA2
p34512_v4	A_33_P3250845	0.831562	0.0104886	ENSG00000266947.1	NIPA2
p23517	A_33_P3250845	0.835292	0.00983629	XLOC_005449	NIPA2
p37875_v4	A_33_P3250845	0.929996	0.000813236	ENSG00000203875.6	NIPA2
p6538	A_33_P3250845	0.831216	0.0105506	ENSG00000261609.1	NIPA2
p35690_v4	A_33_P3250845	0.951561	0.000273921	XLOC_010743	NIPA2
p33841	A_33_P3250845	0.929784	0.000820516	AK311257	NIPA2
p20156	A_33_P3250845	0.896951	0.00252862	XLOC_012444	NIPA2
p6859	A_23_P374782	0.824577	0.0117825	ENSG00000267121.1	SH3KBP1
p29798	A_23_P374782	-0.842329	0.00867703	XLOC_002473	SH3KBP1
p24996	A_23_P374782	0.865817	0.00544841	LOC100653021	SH3KBP1
p6027	A_23_P374782	0.950816	0.000286588	ENSG00000260194.1	SH3KBP1
p25723	A_23_P374782	0.860863	0.00605076	DL492557	SH3KBP1
p16132	A_23_P374782	0.807043	0.0154618	ENSG00000253356.1	SH3KBP1
p24897	A_23_P374782	0.82323	0.0120431	LOC100129203	SH3KBP1
p25785	A_23_P374782	0.865893	0.00543951	AK289390	SH3KBP1
p16350	A_23_P374782	0.894261	0.00272615	ENSG00000253286.1	SH3KBP1
p35690_v4	A_23_P374782	0.824792	0.0117413	XLOC_010743	SH3KBP1
p26826	A_23_P37718	0.821165	0.0124496	HIX0032156	CNGB1
p16351	A_23_P37718	0.800935	0.0168937	ENSG00000253286.1	CNGB1
p34358_v4	A_23_P37718	0.87252	0.00469668	ENSG00000230805.2	CNGB1
p781	A_23_P37718	0.924591	0.00101233	ENSG00000230415.1	CNGB1
p34150_v4	A_23_P37718	0.949639	0.00030737	ENSG00000251381.2	CNGB1
p10664	A_23_P37718	0.878348	0.00410025	ENSG00000235609.3	CNGB1
p6716	A_23_P37718	0.823263	0.0120366	ENSG00000266677.1	CNGB1
p952	A_23_P37718	0.899385	0.00235814	ENSG00000223390.1	CNGB1
p12145	A_23_P37718	0.839482	0.00913498	ENSG00000223882.1	CNGB1
p36398_v4	A_23_P37718	0.958179	0.000177173	LOC100652739	CNGB1
p20278	A_23_P37718	0.933335	0.000704134	XLOC_012145	CNGB1
p2195	A_23_P37718	0.892015	0.00289852	ENSG00000251381.2	CNGB1
p14268	A_23_P37718	0.850854	0.00739413	ENSG00000203875.5	CNGB1
p34994_v4	A_23_P37718	0.883448	0.00362023	ENSG00000244030.1	CNGB1
p29505	A_23_P37718	0.96737	8.47e-05	ENSG00000253740.1	CNGB1
p4196	A_23_P37718	0.838738	0.00925701	ENSG00000227258.1	CNGB1
p10666	A_23_P37718	0.823587	0.0119736	ENSG00000235609.3	CNGB1
p17371	A_23_P37718	0.847989	0.00781064	XLOC_000741	CNGB1
p6860	A_23_P37718	-0.882228	0.00373156	ENSG00000267121.1	CNGB1
RNA147327|p0431_imsncRNA841	A_23_P37718	0.857857	0.00643616	nc082	CNGB1
p33434	A_23_P37718	0.809792	0.014843	ENSG00000260550.2	CNGB1
p18372	A_23_P37718	0.938251	0.000561688	XLOC_009562	CNGB1
RNA147328|p0432_imsncRNA841	A_23_P37718	0.898391	0.00242679	nc082	CNGB1
p34149_v4	A_23_P37718	0.94651	0.000367425	ENSG00000251381.2	CNGB1
p27802	A_23_P37718	0.97068	6.16e-05	uc.263+	CNGB1
p254	A_23_P37718	0.921787	0.00112706	ENSG00000234953.2	CNGB1
p35240_v4	A_23_P37718	0.938699	0.000549753	ENSG00000203875.5	CNGB1
p20072	A_23_P37718	0.931045	0.000777872	XLOC_011769	CNGB1
p34467_v4	A_23_P37718	0.809348	0.0149419	ENSG00000196364.7	CNGB1
p2704	A_23_P37718	0.860335	0.00611738	ENSG00000254489.1	CNGB1
p29796	A_23_P37718	0.906845	0.00188239	XLOC_002473	CNGB1
p33847	A_23_P37718	0.865123	0.0055304	AX747809	CNGB1
p23101	A_23_P37718	0.802598	0.016496	XLOC_004629	CNGB1
p33947	A_23_P37718	0.85115	0.00735195	LIT3611	CNGB1
p21976	A_23_P37718	0.881046	0.00384149	XLOC_003365	CNGB1
p35223_v4	A_23_P37718	0.885109	0.00347221	ENSG00000242973.2	CNGB1
p2824	A_23_P37718	0.81389	0.01395	ENSG00000255191.1	CNGB1
p36434_v4	A_23_P37718	0.860257	0.00612725	LOC644554	CNGB1
p16108	A_23_P37718	0.839482	0.00913493	ENSG00000253112.1	CNGB1
p25137	A_23_P37718	0.912757	0.00155334	LOC729164	CNGB1
p21377	A_23_P37718	0.85331	0.00704844	XLOC_013670	CNGB1
p299	A_23_P37718	0.944226	0.000415807	ENSG00000237416.2	CNGB1
p5974	A_33_P3312975	0.800322	0.0170418	ENSG00000262721.1	CLASP1
p8429	A_33_P3312975	0.879721	0.00396719	ENSG00000267827.1	CLASP1
p29798	A_33_P3312975	-0.805084	0.0159123	XLOC_002473	CLASP1
p13235	A_33_P3312975	0.865136	0.00552887	ENSG00000225407.3	CLASP1
p36400_v4	A_33_P3312975	0.872588	0.00468941	HOTAIRM1	CLASP1
p30335	A_33_P3312975	-0.845936	0.0081182	ENSG00000269609.1	CLASP1
p30285	A_33_P3312975	0.812602	0.0142268	ASO2009	CLASP1
p33809	A_33_P3312975	0.936711	0.000604068	AX748067	CLASP1
p23516	A_33_P3312975	0.835895	0.00973331	XLOC_005449	CLASP1
p35244_v4	A_33_P3312975	0.8726	0.00468816	ENSG00000203875.5	CLASP1
p33631	A_33_P3312975	0.814212	0.0138814	XLOC_003501	CLASP1
p35242_v4	A_33_P3312975	0.954577	0.00022639	ENSG00000203875.5	CLASP1
p35241_v4	A_33_P3312975	0.919331	0.00123426	ENSG00000203875.5	CLASP1
p23517	A_33_P3312975	0.915259	0.00142625	XLOC_005449	CLASP1
p37875_v4	A_33_P3312975	0.845091	0.0082471	ENSG00000203875.6	CLASP1
p35243_v4	A_33_P3312975	0.947777	0.000342256	ENSG00000203875.5	CLASP1
p35690_v4	A_33_P3312975	0.850704	0.00741554	XLOC_010743	CLASP1
p28860	A_33_P3312975	0.809683	0.0148673	LIT3556	CLASP1
p7079	A_23_P162589	0.880846	0.00386036	ENSG00000263069.1	VDR
p9752	A_33_P3296831	0.833173	0.0102036	ENSG00000235586.1	TP73
p298	A_33_P3216438	0.854818	0.00684154	ENSG00000237416.2	SPATA21
p6859	A_33_P3216438	0.917761	0.00130616	ENSG00000267121.1	SPATA21
p29798	A_33_P3216438	-0.814104	0.0139044	XLOC_002473	SPATA21
p24996	A_33_P3216438	0.93826	0.000561439	LOC100653021	SPATA21
p36400_v4	A_33_P3216438	0.933249	0.00070684	HOTAIRM1	SPATA21
p6027	A_33_P3216438	0.856262	0.006647	ENSG00000260194.1	SPATA21
p30335	A_33_P3216438	-0.933264	0.000706346	ENSG00000269609.1	SPATA21
p33809	A_33_P3216438	0.81358	0.0140163	AX748067	SPATA21
p23516	A_33_P3216438	0.832268	0.0103631	XLOC_005449	SPATA21
p26786	A_33_P3216438	0.818404	0.0130062	HIX0213194	SPATA21
p14390	A_33_P3216438	0.843374	0.00851277	ENSG00000233044.1	SPATA21
p24897	A_33_P3216438	0.951568	0.000273798	LOC100129203	SPATA21
p33631	A_33_P3216438	0.846374	0.00805196	XLOC_003501	SPATA21
p3666	A_33_P3216438	0.817109	0.0132727	ENSG00000258017.1	SPATA21
p35242_v4	A_33_P3216438	0.807156	0.0154359	ENSG00000203875.5	SPATA21
p20157	A_33_P3216438	0.828307	0.0110797	XLOC_012444	SPATA21
p34512_v4	A_33_P3216438	0.887084	0.00330125	ENSG00000266947.1	SPATA21
p23517	A_33_P3216438	0.903184	0.0021072	XLOC_005449	SPATA21
p31	A_33_P3216438	0.809727	0.0148574	ENSG00000243558.1	SPATA21
p37875_v4	A_33_P3216438	0.92267	0.00109004	ENSG00000203875.6	SPATA21
p35690_v4	A_33_P3216438	0.985962	6.84e-06	XLOC_010743	SPATA21
p33841	A_33_P3216438	0.912268	0.00157904	AK311257	SPATA21
p20156	A_33_P3216438	0.818602	0.0129659	XLOC_012444	SPATA21
p6859	A_33_P3290748 LOC648044	0.837725	0.00942504	ENSG00000267121.1	LOC648044
p6027	A_33_P3290748	0.874098	0.00453006	ENSG00000260194.1	LOC648044
p14390	A_33_P3290748	0.817836	0.0131228	ENSG00000233044.1	LOC648044
p24897	A_33_P3290748	0.883293	0.00363434	LOC100129203	LOC648044
p20157	A_33_P3290748	0.842893	0.00858814	XLOC_012444	LOC648044
p1265	A_33_P3319134 LOC100506191	0.901598	0.00220972	ENSG00000232959.1	LOC100506191
p24996	A_33_P3319134	0.833913	0.0100744	LOC100653021	LOC100506191
p26975	A_33_P3319134	0.860676	0.00607427	uc.25-	LOC100506191
p26060	A_33_P3319134	0.826173	0.0114784	AL833150	LOC100506191
p33841	A_33_P3319134	0.852343	0.00718331	AK311257	LOC100506191
p20156	A_33_P3319134	0.83387	0.0100819	XLOC_012444	LOC100506191
p36400_v4	A_23_P44166 DCXR	0.806808	0.0155152	HOTAIRM1	DCXR
p9728	A_23_P44166	0.824129	0.0118687	ENSG00000230876.2	DCXR
p26975	A_23_P44166	0.822935	0.0121006	uc.25-	DCXR
p19808	A_23_P44166	0.801816	0.0166822	XLOC_011339	DCXR
p20157	A_23_P44166	0.883473	0.00361804	XLOC_012444	DCXR
p34512_v4	A_23_P44166	0.931195	0.000772873	ENSG00000266947.1	DCXR
p8429	A_33_P3264121	0.822154	0.0122538	ENSG00000267827.1	TBCA
p29798	A_33_P3264121	-0.863989	0.005666	XLOC_002473	TBCA
p25723	A_33_P3264121	0.803363	0.0163149	DL492557	TBCA
p35244_v4	A_33_P3264121	0.905168	0.00198329	ENSG00000203875.5	TBCA
p3327	A_33_P3264121	0.819452	0.0127932	ENSG00000246985.2	TBCA
p20979	A_33_P3264121	-0.843279	0.0085275	XLOC_002473	TBCA
p35241_v4	A_33_P3264121	0.806078	0.0156826	ENSG00000203875.5	TBCA
p35243_v4	A_33_P3264121	0.826844	0.0113522	ENSG00000203875.5	TBCA
p28440	A_33_P3264121	0.854962	0.00682188	ASO2017	TBCA
p298	A_23_P31372	0.826413	0.0114332	ENSG00000237416.2	MDH2
p2095	A_23_P31372	0.861362	0.00598832	ENSG00000269609.1	MDH2
p6859	A_23_P31372	0.804478	0.0160534	ENSG00000267121.1	MDH2
p34466_v4	A_23_P31372	0.869668	0.00500779	ENSG00000196364.7	MDH2
p36400_v4	A_23_P31372	0.868639	0.00512315	HOTAIRM1	MDH2
p11889	A_23_P31372	0.819986	0.0126854	ENSG00000248839.1	MDH2
p30335	A_23_P31372	-0.902903	0.00212509	ENSG00000269609.1	MDH2
p30285	A_23_P31372	0.850389	0.00746075	ASO2009	MDH2
p33809	A_23_P31372	0.951613	0.00027304	AX748067	MDH2
p23516	A_23_P31372	0.938124	0.000565121	XLOC_005449	MDH2
p14390	A_23_P31372	0.800682	0.0169548	ENSG00000233044.1	MDH2
p6861	A_23_P31372	-0.846458	0.00803938	ENSG00000267121.1	MDH2
p24897	A_23_P31372	0.812285	0.0142955	LOC100129203	MDH2
RNA147327|p0431_imsncRNA841	A_23_P31372	0.807107	0.0154472	nc082	MDH2
p33901	A_23_P31372	0.819932	0.0126962	uc.46-	MDH2
p35242_v4	A_23_P31372	0.888531	0.00317954	ENSG00000203875.5	MDH2
p35224_v4	A_23_P31372	0.806431	0.0156017	ENSG00000242973.2	MDH2
p36536_v4	A_23_P31372	0.876824	0.00425113	ENSG00000203875.5	MDH2
p23517	A_23_P31372	0.888678	0.00316739	XLOC_005449	MDH2
p37875_v4	A_23_P31372	0.881628	0.00378712	ENSG00000203875.6	MDH2
p21976	A_23_P31372	0.847793	0.00783981	XLOC_003365	MDH2
p35243_v4	A_23_P31372	0.811761	0.0144095	ENSG00000203875.5	MDH2
p35690_v4	A_23_P31372	0.916139	0.00138324	XLOC_010743	MDH2
p298	A_23_P90014	0.835687	0.00976886	ENSG00000237416.2	GPR108
p2095	A_23_P90014	0.875831	0.00435139	ENSG00000269609.1	GPR108
p6934	A_23_P90014	0.842299	0.00868174	ENSG00000167117.4	GPR108
p26180	A_23_P90014	0.872724	0.00467496	AX747758	GPR108
p34466_v4	A_23_P90014	0.819818	0.0127191	ENSG00000196364.7	GPR108
p36400_v4	A_23_P90014	0.810816	0.0146165	HOTAIRM1	GPR108
p36689_v4	A_23_P90014	0.829549	0.0108517	ENSG00000250988.3	GPR108
p10665	A_23_P90014	0.916101	0.0013851	ENSG00000235609.3	GPR108
p23102	A_23_P90014	0.807218	0.015422	XLOC_004629	GPR108
p34148_v4	A_23_P90014	0.861771	0.0059373	ENSG00000251381.2	GPR108
p30335	A_23_P90014	-0.850889	0.00738911	ENSG00000269609.1	GPR108
p9726	A_23_P90014	0.887045	0.00330463	ENSG00000230876.2	GPR108
p29824	A_23_P90014	0.834408	0.00998844	XLOC_001920	GPR108
p23100	A_23_P90014	0.857968	0.00642173	XLOC_004629	GPR108
p26786	A_23_P90014	0.801036	0.0168695	HIX0213194	GPR108
p6861	A_23_P90014	-0.848757	0.00769755	ENSG00000267121.1	GPR108
p29611	A_23_P90014	0.886073	0.0033881	XLOC_009562	GPR108
p20977	A_23_P90014	0.872722	0.00467514	XLOC_002473	GPR108
p33631	A_23_P90014	0.85046	0.00745059	XLOC_003501	GPR108
p3666	A_23_P90014	0.824961	0.011709	ENSG00000258017.1	GPR108
p21352	A_23_P90014	0.958387	0.00017457	XLOC_001920	GPR108
p34235_v4	A_23_P90014	0.836918	0.0095602	ENSG00000246985.2	GPR108
p33847	A_23_P90014	0.836587	0.00961598	AX747809	GPR108
p31	A_23_P90014	0.804991	0.015934	ENSG00000243558.1	GPR108
p4674	A_23_P90014	0.892164	0.00288688	ENSG00000230805.2	GPR108
p37875_v4	A_23_P90014	0.801297	0.0168067	ENSG00000203875.6	GPR108
p26390	A_23_P90014 GPR108	0.858854	0.00630664	BC041623	GPR108
p29797	A_23_P90014	0.865244	0.00551598	XLOC_002473	GPR108
p4675	A_23_P90014	0.890942	0.00298326	ENSG00000230805.2	GPR108
p6859	A_21_P0005307	0.907632	0.00183623	ENSG00000267121.1	XLOC_006443
p34466_v4	A_21_P0005307	0.847242	0.00792168	ENSG00000196364.7	XLOC_006443
p24996	A_21_P0005307	0.863564	0.00571738	LOC100653021	XLOC_006443
p36400_v4	A_21_P0005307	0.856887	0.00656384	HOTAIRM1	XLOC_006443
p11889	A_21_P0005307	0.887112	0.00329887	ENSG00000248839.1	XLOC_006443
p30335	A_21_P0005307	-0.889348	0.00311216	ENSG00000269609.1	XLOC_006443
p33809	A_21_P0005307	0.929897	0.00081664	AX748067	XLOC_006443
p24908	A_21_P0005307	0.803838	0.0162032	LOC400027	XLOC_006443
p23516	A_21_P0005307	0.878564	0.00407915	XLOC_005449	XLOC_006443
p24897	A_21_P0005307	0.877316	0.00420201	LOC100129203	XLOC_006443
p3666	A_21_P0005307	0.81286	0.0141711	ENSG00000258017.1	XLOC_006443
p35242_v4	A_21_P0005307	0.851661	0.00727931	ENSG00000203875.5	XLOC_006443
p36536_v4	A_21_P0005307	0.880224	0.00391923	ENSG00000203875.5	XLOC_006443
p23517	A_21_P0005307	0.949945	0.000301882	XLOC_005449	XLOC_006443
p31	A_21_P0005307	0.847873	0.00782787	ENSG00000243558.1	XLOC_006443
p4674	A_21_P0005307	0.819276	0.0128289	ENSG00000230805.2	XLOC_006443
p37875_v4	A_21_P0005307	0.83559	0.00978532	ENSG00000203875.6	XLOC_006443
p15626	A_21_P0005307	0.83201	0.0104088	ENSG00000254002.1	XLOC_006443
p35690_v4	A_21_P0005307	0.938717	0.000549258	XLOC_010743	XLOC_006443
p8342	A_21_P0005307	0.810003	0.0147962	ENSG00000266963.1	XLOC_006443
p34234_v4	A_23_P15669	0.843765	0.00845174	ENSG00000246985.2	C17orf85
p7078	A_23_P15669	0.867652	0.00523548	ENSG00000263069.1	C17orf85
p29798	A_23_P15669	-0.901766	0.00219868	XLOC_002473	C17orf85
p30335	A_23_P15669	-0.820685	0.0125451	ENSG00000269609.1	C17orf85
p13449	A_23_P15669	0.83696	0.00955312	ENSG00000230551.3	C17orf85
p6538	A_23_P15669	0.874903	0.0044465	ENSG00000261609.1	C17orf85
p33841	A_23_P15669	0.835476	0.00980485	AK311257	C17orf85
p20156	A_23_P15669	0.922141	0.00111214	XLOC_012444	C17orf85
p26826	A_33_P3394933	0.839282	0.00916772	HIX0032156	P4HA2
p16351	A_33_P3394933	0.917408	0.00132271	ENSG00000253286.1	P4HA2
p6934	A_33_P3394933	0.940969	0.000491758	ENSG00000167117.4	P4HA2
p34466_v4	A_33_P3394933	0.874816	0.00445549	ENSG00000196364.7	P4HA2
p2093	A_33_P3394933	0.828946	0.0109622	ENSG00000269609.1	P4HA2
p34358_v4	A_33_P3394933	0.921033	0.00115928	ENSG00000230805.2	P4HA2
p2197	A_33_P3394933	0.911466	0.00162173	ENSG00000251381.2	P4HA2
p781	A_33_P3394933	0.970991	5.97e-05	ENSG00000230415.1	P4HA2
p34150_v4	A_33_P3394933	0.906046	0.00193007	ENSG00000251381.2	P4HA2
p10664	A_33_P3394933	0.98085	1.73e-05	ENSG00000235609.3	P4HA2
p6716	A_33_P3394933	0.886524	0.00334914	ENSG00000266677.1	P4HA2
p23102	A_33_P3394933	0.901107	0.0022421	XLOC_004629	P4HA2
p952	A_33_P3394933	0.912375	0.00157337	ENSG00000223390.1	P4HA2
p12145	A_33_P3394933	0.84177	0.00876583	ENSG00000223882.1	P4HA2
p20978	A_33_P3394933	0.841131	0.00886794	XLOC_002473	P4HA2
p34148_v4	A_33_P3394933	0.83537	0.00982288	ENSG00000251381.2	P4HA2
p36398_v4	A_33_P3394933	0.977538	2.79e-05	LOC100652739	P4HA2
p20278	A_33_P3394933	0.924777	0.001005	XLOC_012145	P4HA2
p2195	A_33_P3394933	0.964335	0.000110402	ENSG00000251381.2	P4HA2
p14268	A_33_P3394933	0.919233	0.00123867	ENSG00000203875.5	P4HA2
p29505	A_33_P3394933	0.888243	0.00320356	ENSG00000253740.1	P4HA2
p9726	A_33_P3394933	0.892377	0.00287029	ENSG00000230876.2	P4HA2
p23100	A_33_P3394933	0.840285	0.00900427	XLOC_004629	P4HA2
p29611	A_33_P3394933	0.857939	0.00642548	XLOC_009562	P4HA2
p4676	A_33_P3394933	0.876724	0.00426116	ENSG00000230805.2	P4HA2
p20977	A_33_P3394933	0.867695	0.00523053	XLOC_002473	P4HA2
RNA147327|p0431_imsncRNA841	A_33_P3394933	0.911296	0.0016309	nc082	P4HA2
p33901	A_33_P3394933	0.835722	0.00976289	uc.46-	P4HA2
p18372	A_33_P3394933	0.802811	0.0164455	XLOC_009562	P4HA2
p34149_v4	A_33_P3394933	0.920808	0.00116902	ENSG00000251381.2	P4HA2
p27802	A_33_P3394933	0.865093	0.00553397	uc.263+	P4HA2
p254	A_33_P3394933	0.854812	0.00684234	ENSG00000234953.2	P4HA2
p35240_v4	A_33_P3394933	0.972571	5.05e-05	ENSG00000203875.5	P4HA2
p35224_v4	A_33_P3394933	0.811046	0.014566	ENSG00000242973.2	P4HA2
p8152	A_33_P3394933	0.921891	0.00112265	ENSG00000269371.1	P4HA2
p2094	A_33_P3394933	0.895687	0.00262025	ENSG00000269609.1	P4HA2
p33865	A_33_P3394933	0.824446	0.0118078	HIX0014588	P4HA2
p34467_v4	A_33_P3394933	0.892076	0.00289374	ENSG00000196364.7	P4HA2
p2704	A_33_P3394933	0.802204	0.0165897	ENSG00000254489.1	P4HA2
p782	A_33_P3394933	0.83996	0.00905699	ENSG00000230415.1	P4HA2
p29796	A_33_P3394933	0.898612	0.00241143	XLOC_002473	P4HA2
p33847	A_33_P3394933	0.939415	0.000530996	AX747809	P4HA2
p4674	A_33_P3394933	0.895306	0.00264828	ENSG00000230805.2	P4HA2
p23101	A_33_P3394933	0.836295	0.0096655	XLOC_004629	P4HA2
p33947	A_33_P3394933	0.916442	0.00136864	LIT3611	P4HA2
p15626	A_33_P3394933	0.857663	0.0064616	ENSG00000254002.1	P4HA2
p29797	A_33_P3394933	0.832914	0.010249	XLOC_002473	P4HA2
p2705	A_33_P3394933	0.82412	0.0118705	ENSG00000254489.1	P4HA2
p4675	A_33_P3394933	0.85215	0.00721036	ENSG00000230805.2	P4HA2
p36434_v4	A_33_P3394933	0.860409	0.00610806	LOC644554	P4HA2
p16108	A_33_P3394933	0.826741	0.0113715	ENSG00000253112.1	P4HA2
p25137	A_33_P3394933	0.892466	0.00286339	LOC729164	P4HA2
p299	A_33_P3394933	0.925651	0.000971037	ENSG00000237416.2	P4HA2
p33385	A_23_P59192	0.812555	0.0142371	ENSG00000150316.7	SNRPC
p2467	A_23_P59192	0.944521	0.000409331	ENSG00000150316.7	SNRPC
p24996	A_23_P59192	0.869789	0.00499429	LOC100653021	SNRPC
p16132	A_23_P59192	0.879586	0.00398019	ENSG00000253356.1	SNRPC
p29172	A_23_P59192	-0.819077	0.0128692	ENSG00000267121.1	SNRPC
p33386	A_23_P59192	0.815913	0.0135218	ENSG00000150316.7	SNRPC
p298	A_24_P358868	0.800923	0.0168965	ENSG00000237416.2	ZNF728
p6859	A_24_P358868	0.832123	0.0103889	ENSG00000267121.1	ZNF728
p29798	A_24_P358868	-0.904262	0.00203929	XLOC_002473	ZNF728
p24996	A_24_P358868	0.836164	0.00968769	LOC100653021	ZNF728
p36400_v4	A_24_P358868	0.907221	0.00186026	HOTAIRM1	ZNF728
p6027	A_24_P358868	0.81477	0.0137627	ENSG00000260194.1	ZNF728
p30335	A_24_P358868	-0.881327	0.0038152	ENSG00000269609.1	ZNF728
p33809	A_24_P358868	0.82063	0.0125562	AX748067	ZNF728
p23516	A_24_P358868	0.854814	0.00684207	XLOC_005449	ZNF728
p14390	A_24_P358868	0.928894	0.000851544	ENSG00000233044.1	ZNF728
p35244_v4	A_24_P358868	0.808486	0.015135	ENSG00000203875.5	ZNF728
p24897	A_24_P358868	0.935371	0.000642597	LOC100129203	ZNF728
p3666	A_24_P358868	0.80031	0.0170447	ENSG00000258017.1	ZNF728
p35242_v4	A_24_P358868	0.892634	0.00285037	ENSG00000203875.5	ZNF728
p25785	A_24_P358868	0.840675	0.0089412	AK289390	ZNF728
p20157	A_24_P358868	0.829561	0.0108497	XLOC_012444	ZNF728
p35241_v4	A_24_P358868	0.872603	0.00468782	ENSG00000203875.5	ZNF728
p34512_v4	A_24_P358868	0.834666	0.00994396	ENSG00000266947.1	ZNF728
p23517	A_24_P358868	0.884646	0.00351309	XLOC_005449	ZNF728
p37875_v4	A_24_P358868	0.917824	0.00130322	ENSG00000203875.6	ZNF728
p35243_v4	A_24_P358868	0.871519	0.00480441	ENSG00000203875.5	ZNF728
p35690_v4	A_24_P358868	0.939964	0.000516898	XLOC_010743	ZNF728
p33841	A_24_P358868	0.923864	0.00104131	AK311257	ZNF728
p20156	A_24_P358868	0.810327	0.0147245	XLOC_012444	ZNF728
p298	A_23_P165333	0.981722	1.51e-05	ENSG00000237416.2	BIN1
p2095	A_23_P165333	0.942968	0.000444155	ENSG00000269609.1	BIN1
p7078	A_23_P165333	0.930111	0.00080933	ENSG00000263069.1	BIN1
p26180	A_23_P165333	0.932369	0.000734653	AX747758	BIN1
p36400_v4	A_23_P165333	0.875372	0.0043983	HOTAIRM1	BIN1
p10665	A_23_P165333	0.92692	0.000923053	ENSG00000235609.3	BIN1
p34148_v4	A_23_P165333	0.899395	0.00235743	ENSG00000251381.2	BIN1
p30335	A_23_P165333	-0.920984	0.00116143	ENSG00000269609.1	BIN1
p14268	A_23_P165333	0.826671	0.0113846	ENSG00000203875.5	BIN1
p30285	A_23_P165333	0.825372	0.0116304	ASO2009	BIN1
p27483	A_23_P165333	0.917682	0.00130985	uc.454-	BIN1
p14038	A_23_P165333	0.900753	0.00226566	ENSG00000250909.1	BIN1
p9726	A_23_P165333	0.853941	0.00696137	ENSG00000230876.2	BIN1
p8163	A_23_P165333	0.85866	0.0063318	ENSG00000266936.1	BIN1
p29824	A_23_P165333	0.919536	0.00122509	XLOC_001920	BIN1
p23100	A_23_P165333	0.871657	0.0047895	XLOC_004629	BIN1
p26786	A_23_P165333	0.961128	0.000142595	HIX0213194	BIN1
p29611	A_23_P165333	0.874098	0.00453005	XLOC_009562	BIN1
p20977	A_23_P165333	0.865938	0.00543415	XLOC_002473	BIN1
RNA147327|p0431_imsncRNA841	A_23_P165333	0.802299	0.0165671	nc082	BIN1
p33434	A_23_P165333	0.871045	0.00485598	ENSG00000260550.2	BIN1
p33631	A_23_P165333	0.840178	0.00902165	XLOC_003501	BIN1
p34513_v4	A_23_P165333	0.80102	0.0168731	ENSG00000266947.1	BIN1
p3666	A_23_P165333	0.868305	0.00516105	ENSG00000258017.1	BIN1
p21352	A_23_P165333	0.85459	0.00687255	XLOC_001920	BIN1
p20157	A_23_P165333	0.811751	0.0144118	XLOC_012444	BIN1
p34512_v4	A_23_P165333	0.844777	0.00829516	ENSG00000266947.1	BIN1
p37875_v4	A_23_P165333	0.945979	0.000378334	ENSG00000203875.6	BIN1
p13889	A_23_P165333	0.867771	0.00522182	ENSG00000249478.1	BIN1
p29797	A_23_P165333	0.861503	0.00597072	XLOC_002473	BIN1
p4675	A_23_P165333	0.896674	0.00254853	ENSG00000230805.2	BIN1
p16108	A_23_P165333	0.807922	0.0152622	ENSG00000253112.1	BIN1
p35690_v4	A_23_P165333	0.818606	0.0129651	XLOC_010743	BIN1
p26826	A_33_P3306964	0.885955	0.00339829	HIX0032156	PPP1R2
p16351	A_33_P3306964	0.818	0.013089	ENSG00000253286.1	PPP1R2
p6859	A_33_P3306964	0.830514	0.0106767	ENSG00000267121.1	PPP1R2
p34466_v4	A_33_P3306964	0.870608	0.00490378	ENSG00000196364.7	PPP1R2
p27609	A_33_P3306964	0.864521	0.00560205	uc.151+	PPP1R2
p11889	A_33_P3306964	0.898452	0.0024226	ENSG00000248839.1	PPP1R2
p4676	A_33_P3306964	0.815553	0.0135975	ENSG00000230805.2	PPP1R2
p36536_v4	A_33_P3306964	0.902486	0.00215192	ENSG00000203875.5	PPP1R2
p34512_v4	A_33_P3306964	0.808505	0.0151307	ENSG00000266947.1	PPP1R2
p23517	A_33_P3306964	0.806321	0.0156268	XLOC_005449	PPP1R2
p33847	A_33_P3306964	0.843095	0.0085564	AX747809	PPP1R2
p31	A_33_P3306964	0.904999	0.00199367	ENSG00000243558.1	PPP1R2
p4674	A_33_P3306964	0.884911	0.00348964	ENSG00000230805.2	PPP1R2
p6930	A_33_P3306964	0.943916	0.000422673	ENSG00000167117.4	PPP1R2
p15626	A_33_P3306964	0.954148	0.000232787	ENSG00000254002.1	PPP1R2
p24996	A_33_P3346866	0.858074	0.0064079	LOC100653021	KANSL2
p11889	A_33_P3346866	0.914344	0.00147195	ENSG00000248839.1	KANSL2
p24908	A_33_P3346866	0.885105	0.00347255	LOC400027	KANSL2
p31	A_33_P3346866	0.908991	0.00175819	ENSG00000243558.1	KANSL2
p26390	A_33_P3346866 KANSL2	0.900285	0.00229699	BC041623	KANSL2
p6930	A_33_P3346866	0.844434	0.0083481	ENSG00000167117.4	KANSL2
p29798	A_33_P3840630	-0.803813	0.016209	XLOC_002473	FRYL
p2467	A_33_P3840630	0.802931	0.016417	ENSG00000150316.7	FRYL
p1265	A_33_P3840630	0.818293	0.013029	ENSG00000232959.1	FRYL
p24996	A_33_P3840630	0.925885	0.000962044	LOC100653021	FRYL
p36400_v4	A_33_P3840630	0.814361	0.0138495	HOTAIRM1	FRYL
p26975	A_33_P3840630	0.849061	0.00765305	uc.25-	FRYL
p24908	A_33_P3840630	0.810094	0.014776	LOC400027	FRYL
p33631	A_33_P3840630	0.800688	0.0169533	XLOC_003501	FRYL
p29172	A_33_P3840630	-0.833311	0.0101794	ENSG00000267121.1	FRYL
p35690_v4	A_33_P3840630	0.858408	0.00636441	XLOC_010743	FRYL
p33841	A_33_P3840630	0.857551	0.0064763	AK311257	FRYL
p20156	A_33_P3840630	0.807971	0.0152511	XLOC_012444	FRYL
p1265	A_32_P166693	0.812939	0.014154	ENSG00000232959.1	HEG1
p26975	A_32_P166693	0.801293	0.0168076	uc.25-	HEG1
p13449	A_32_P166693	0.825764	0.0115559	ENSG00000230551.3	HEG1
p20156	A_32_P166693	0.828526	0.0110393	XLOC_012444	HEG1
p24996	A_33_P3339860	0.850148	0.00749546	LOC100653021	PLEKHA2
p36400_v4	A_33_P3339860	0.914127	0.00148287	HOTAIRM1	PLEKHA2
p26975	A_33_P3339860	0.86349	0.00572632	uc.25-	PLEKHA2
p37498_v4	A_33_P3339860	0.818277	0.0130323	ENSG00000272700.1	PLEKHA2
p30335	A_33_P3339860	-0.829164	0.0109221	ENSG00000269609.1	PLEKHA2
p33631	A_33_P3339860	0.951254	0.000279093	XLOC_003501	PLEKHA2
p13449	A_33_P3339860	0.826396	0.0114363	ENSG00000230551.3	PLEKHA2
p26060	A_33_P3339860	0.811566	0.0144522	AL833150	PLEKHA2
p23517	A_33_P3339860	0.842323	0.00867804	XLOC_005449	PLEKHA2
p37875_v4	A_33_P3339860	0.833828	0.0100892	ENSG00000203875.6	PLEKHA2
p26390	A_33_P3339860 PLEKHA2	0.805843	0.0157368	BC041623	PLEKHA2
p35690_v4	A_33_P3339860	0.831046	0.010581	XLOC_010743	PLEKHA2
p33841	A_33_P3339860	0.886791	0.00332625	AK311257	PLEKHA2
p20156	A_33_P3339860	0.851604	0.00728748	XLOC_012444	PLEKHA2
p34358_v4	A_33_P3708364	0.84155	0.00880082	ENSG00000230805.2	LOC644285
p9752	A_33_P3708364	0.872059	0.0047461	ENSG00000235586.1	LOC644285
p6716	A_33_P3708364	0.837714	0.00942685	ENSG00000266677.1	LOC644285
p952	A_33_P3708364	0.867601	0.00524129	ENSG00000223390.1	LOC644285
p36398_v4	A_33_P3708364	0.821819	0.0123198	LOC100652739	LOC644285
p20278	A_33_P3708364	0.908011	0.00181423	XLOC_012145	LOC644285
p2195	A_33_P3708364	0.804043	0.0161551	ENSG00000251381.2	LOC644285
p34994_v4	A_33_P3708364	0.962847	0.000124662	ENSG00000244030.1	LOC644285
p29505	A_33_P3708364	0.808394	0.0151556	ENSG00000253740.1	LOC644285
p14390	A_33_P3708364	0.86258	0.00583743	ENSG00000233044.1	LOC644285
RNA147327|p0431_imsncRNA841	A_33_P3708364	0.829993	0.010771	nc082	LOC644285
p33901	A_33_P3708364	0.81106	0.0145629	uc.46-	LOC644285
p33434	A_33_P3708364	0.868816	0.00510324	ENSG00000260550.2	LOC644285
p18372	A_33_P3708364	0.825332	0.0116381	XLOC_009562	LOC644285
RNA147328|p0432_imsncRNA841	A_33_P3708364	0.959232	0.000164258	nc082	LOC644285
p27802	A_33_P3708364	0.892819	0.002836	uc.263+	LOC644285
p20072	A_33_P3708364	0.855723	0.00671908	XLOC_011769	LOC644285
p21976	A_33_P3708364	0.867009	0.00530941	XLOC_003365	LOC644285
p2824	A_33_P3708364	0.844598	0.0083228	ENSG00000255191.1	LOC644285
p25137	A_33_P3708364	0.825495	0.0116071	LOC729164	LOC644285
p21377	A_33_P3708364	0.818096	0.0130693	XLOC_013670	LOC644285
p298	A_24_P63262	0.841104	0.00887219	ENSG00000237416.2	RPN1
p2095	A_24_P63262	0.951362	0.000277255	ENSG00000269609.1	RPN1
p16351	A_24_P63262	0.888444	0.00318678	ENSG00000253286.1	RPN1
p6934	A_24_P63262	0.883387	0.00362581	ENSG00000167117.4	RPN1
p34466_v4	A_24_P63262	0.956975	0.000192744	ENSG00000196364.7	RPN1
p34358_v4	A_24_P63262	0.87471	0.00446642	ENSG00000230805.2	RPN1
p2197	A_24_P63262	0.819495	0.0127845	ENSG00000251381.2	RPN1
p781	A_24_P63262	0.879865	0.00395339	ENSG00000230415.1	RPN1
p10664	A_24_P63262	0.838747	0.00925563	ENSG00000235609.3	RPN1
p10665	A_24_P63262	0.814399	0.0138414	ENSG00000235609.3	RPN1
p6716	A_24_P63262	0.891915	0.00290639	ENSG00000266677.1	RPN1
p23102	A_24_P63262	0.912152	0.00158515	XLOC_004629	RPN1
p952	A_24_P63262	0.858018	0.00641517	ENSG00000223390.1	RPN1
p34148_v4	A_24_P63262	0.835419	0.00981458	ENSG00000251381.2	RPN1
p36398_v4	A_24_P63262	0.877263	0.00420733	LOC100652739	RPN1
p20278	A_24_P63262	0.855549	0.00674248	XLOC_012145	RPN1
p2195	A_24_P63262	0.920588	0.00117858	ENSG00000251381.2	RPN1
p30335	A_24_P63262	-0.806965	0.0154795	ENSG00000269609.1	RPN1
p14268	A_24_P63262	0.892044	0.00289625	ENSG00000203875.5	RPN1
p30285	A_24_P63262	0.84595	0.00811614	ASO2009	RPN1
p27483	A_24_P63262	0.87859	0.00407658	uc.454-	RPN1
p9726	A_24_P63262	0.869968	0.00497446	ENSG00000230876.2	RPN1
p23516	A_24_P63262	0.83587	0.00973762	XLOC_005449	RPN1
p23100	A_24_P63262	0.816935	0.0133088	XLOC_004629	RPN1
p26786	A_24_P63262	0.850004	0.00751612	HIX0213194	RPN1
p29611	A_24_P63262	0.837037	0.00954021	XLOC_009562	RPN1
p4676	A_24_P63262	0.83349	0.0101481	ENSG00000230805.2	RPN1
p20977	A_24_P63262	0.842864	0.00859266	XLOC_002473	RPN1
RNA147327|p0431_imsncRNA841	A_24_P63262	0.974476	4.08e-05	nc082	RPN1
p33901	A_24_P63262	0.948712	0.000324435	uc.46-	RPN1
p33434	A_24_P63262	0.884237	0.00354945	ENSG00000260550.2	RPN1
RNA147328|p0432_imsncRNA841	A_24_P63262	0.867867	0.00521091	nc082	RPN1
p3666	A_24_P63262	0.867867	0.00521094	ENSG00000258017.1	RPN1
p21352	A_24_P63262	0.802481	0.0165239	XLOC_001920	RPN1
p27802	A_24_P63262	0.867321	0.0052735	uc.263+	RPN1
p35240_v4	A_24_P63262	0.806714	0.0155369	ENSG00000203875.5	RPN1
p20072	A_24_P63262	0.808856	0.0150519	XLOC_011769	RPN1
p35224_v4	A_24_P63262	0.882676	0.00369044	ENSG00000242973.2	RPN1
p8152	A_24_P63262	0.843308	0.00852304	ENSG00000269371.1	RPN1
p36536_v4	A_24_P63262	0.822483	0.0121891	ENSG00000203875.5	RPN1
p29796	A_24_P63262	0.86411	0.00565138	XLOC_002473	RPN1
p33847	A_24_P63262	0.88804	0.00322053	AX747809	RPN1
p4674	A_24_P63262	0.911663	0.00161116	ENSG00000230805.2	RPN1
p37875_v4	A_24_P63262	0.8499	0.00753118	ENSG00000203875.6	RPN1
p33947	A_24_P63262	0.83563	0.00977858	LIT3611	RPN1
p15626	A_24_P63262	0.888829	0.00315485	ENSG00000254002.1	RPN1
p29797	A_24_P63262	0.807419	0.0153762	XLOC_002473	RPN1
p21976	A_24_P63262	0.888944	0.00314541	XLOC_003365	RPN1
p4675	A_24_P63262	0.871024	0.00485826	ENSG00000230805.2	RPN1
p16108	A_24_P63262	0.803652	0.0162468	ENSG00000253112.1	RPN1
p8342	A_24_P63262	0.826771	0.0113658	ENSG00000266963.1	RPN1
p2092	A_24_P63262	-0.819219	0.0128404	ENSG00000269609.1	RPN1
p25137	A_24_P63262	0.835446	0.00980991	LOC729164	RPN1
p299	A_24_P63262	0.802726	0.0164655	ENSG00000237416.2	RPN1
p298	A_33_P3308706	0.815339	0.0136425	ENSG00000237416.2	USP47
p6859	A_33_P3308706	0.883469	0.00361841	ENSG00000267121.1	USP47
p24996	A_33_P3308706	0.871622	0.00479328	LOC100653021	USP47
p36400_v4	A_33_P3308706	0.922295	0.00110566	HOTAIRM1	USP47
p11889	A_33_P3308706	0.852197	0.00720375	ENSG00000248839.1	USP47
p30335	A_33_P3308706	-0.872508	0.00469792	ENSG00000269609.1	USP47
p33809	A_33_P3308706	0.838584	0.00928249	AX748067	USP47
p24908	A_33_P3308706	0.84068	0.00894043	LOC400027	USP47
p23516	A_33_P3308706	0.845553	0.00817648	XLOC_005449	USP47
p14390	A_33_P3308706	0.89128	0.00295639	ENSG00000233044.1	USP47
p24897	A_33_P3308706	0.929604	0.000826723	LOC100129203	USP47
p35242_v4	A_33_P3308706	0.868756	0.00510998	ENSG00000203875.5	USP47
p20157	A_33_P3308706	0.81385	0.0139584	XLOC_012444	USP47
p36536_v4	A_33_P3308706	0.826682	0.0113825	ENSG00000203875.5	USP47
p34512_v4	A_33_P3308706	0.889305	0.00311565	ENSG00000266947.1	USP47
p23517	A_33_P3308706	0.892765	0.00284019	XLOC_005449	USP47
p37875_v4	A_33_P3308706	0.898073	0.00244908	ENSG00000203875.6	USP47
p21976	A_33_P3308706	0.815802	0.0135452	XLOC_003365	USP47
p35243_v4	A_33_P3308706	0.807413	0.0153776	ENSG00000203875.5	USP47
p35690_v4	A_33_P3308706	0.959638	0.000159446	XLOC_010743	USP47
p33841	A_33_P3308706	0.836155	0.00968909	AK311257	USP47
p7422	A_24_P681011	0.833412	0.0101617	ENSG00000262967.1	HIPK2
p3327	A_24_P681011	0.860954	0.0060394	ENSG00000246985.2	HIPK2
p20979	A_24_P681011	-0.87723	0.00421057	XLOC_002473	HIPK2
p18989	A_23_P57534	0.825332	0.011638	XLOC_010529	DDX17
p34234_v4	A_33_P3214943	0.867723	0.00522734	ENSG00000246985.2	SPOCK2
p7078	A_33_P3214943	0.86733	0.00527246	ENSG00000263069.1	SPOCK2
p29798	A_33_P3214943	-0.884311	0.00354287	XLOC_002473	SPOCK2
p9752	A_33_P3214943	0.805334	0.0158545	ENSG00000235586.1	SPOCK2
p36400_v4	A_33_P3214943	0.835275	0.00983928	HOTAIRM1	SPOCK2
p8163	A_33_P3214943	0.849024	0.00765858	ENSG00000266936.1	SPOCK2
p26786	A_33_P3214943	0.86202	0.00590644	HIX0213194	SPOCK2
p14390	A_33_P3214943	0.867569	0.00524495	ENSG00000233044.1	SPOCK2
p24897	A_33_P3214943	0.82552	0.0116023	LOC100129203	SPOCK2
p3666	A_33_P3214943	0.852927	0.00710165	ENSG00000258017.1	SPOCK2
p25785	A_33_P3214943	0.806715	0.0155365	AK289390	SPOCK2
p20157	A_33_P3214943	0.840232	0.00901283	XLOC_012444	SPOCK2
p37875_v4	A_33_P3214943	0.884165	0.00355585	ENSG00000203875.6	SPOCK2
p11207	A_33_P3214943	0.919696	0.00121791	ENSG00000230149.2	SPOCK2
p6538	A_33_P3214943	0.871676	0.00478738	ENSG00000261609.1	SPOCK2
p28860	A_33_P3214943	0.881477	0.00380116	LIT3556	SPOCK2
p33841	A_33_P3214943	0.929558	0.000828316	AK311257	SPOCK2
p20156	A_33_P3214943	0.902049	0.00218021	XLOC_012444	SPOCK2
p1265	A_24_P365327	0.863446	0.00573171	ENSG00000232959.1	LSM14A
RNA147330|p0434_imsncRNA841	A_24_P365327	0.825161	0.0116707	nc082	LSM14A
p29172	A_24_P365327	-0.852829	0.0071153	ENSG00000267121.1	LSM14A
p26060	A_24_P365327	0.802224	0.016585	AL833150	LSM14A
p33607	A_24_P365327	0.863352	0.00574305	ENSG00000230028.1	LSM14A
p6859	A_33_P3533001	0.871227	0.0048361	ENSG00000267121.1	UBE2E4P
p8429	A_33_P3533001	0.850353	0.00746591	ENSG00000267827.1	UBE2E4P
p29798	A_33_P3533001	-0.856847	0.00656919	XLOC_002473	UBE2E4P
p24996	A_33_P3533001	0.908131	0.00180729	LOC100653021	UBE2E4P
p36400_v4	A_33_P3533001	0.808606	0.0151079	HOTAIRM1	UBE2E4P
p6027	A_33_P3533001	0.838469	0.00930145	ENSG00000260194.1	UBE2E4P
p30335	A_33_P3533001	-0.921883	0.00112299	ENSG00000269609.1	UBE2E4P
p33809	A_33_P3533001	0.899244	0.00236777	AX748067	UBE2E4P
p23516	A_33_P3533001	0.886225	0.0033749	XLOC_005449	UBE2E4P
p35244_v4	A_33_P3533001	0.807996	0.0152454	ENSG00000203875.5	UBE2E4P
p24897	A_33_P3533001	0.869737	0.00500008	LOC100129203	UBE2E4P
p35242_v4	A_33_P3533001	0.809665	0.0148712	ENSG00000203875.5	UBE2E4P
p25785	A_33_P3533001	0.830481	0.0106827	AK289390	UBE2E4P
p35241_v4	A_33_P3533001	0.80056	0.0169842	ENSG00000203875.5	UBE2E4P
p23517	A_33_P3533001	0.896736	0.00254406	XLOC_005449	UBE2E4P
p37875_v4	A_33_P3533001	0.828599	0.0110259	ENSG00000203875.6	UBE2E4P
p35243_v4	A_33_P3533001	0.838132	0.00935735	ENSG00000203875.5	UBE2E4P
p35690_v4	A_33_P3533001	0.945234	0.000393975	XLOC_010743	UBE2E4P
p33841	A_33_P3533001	0.813543	0.0140241	AK311257	UBE2E4P
p6538	A_23_P47304	0.81619	0.0134639	ENSG00000261609.1	CASP5
p20156	A_23_P47304	0.808458	0.0151412	XLOC_012444	CASP5
p298	A_24_P322635	0.821762	0.0123312	ENSG00000237416.2	ELMO2
p7078	A_24_P322635	0.867223	0.00528478	ENSG00000263069.1	ELMO2
p29798	A_24_P322635	-0.857088	0.00653724	XLOC_002473	ELMO2
p1265	A_24_P322635	0.813279	0.014081	ENSG00000232959.1	ELMO2
p24996	A_24_P322635	0.845011	0.00825935	LOC100653021	ELMO2
p36400_v4	A_24_P322635	0.82762	0.0112071	HOTAIRM1	ELMO2
p6027	A_24_P322635	0.814726	0.013772	ENSG00000260194.1	ELMO2
p26975	A_24_P322635	0.865431	0.00549385	uc.25-	ELMO2
p30335	A_24_P322635	-0.863349	0.00574338	ENSG00000269609.1	ELMO2
p8163	A_24_P322635	0.804758	0.015988	ENSG00000266936.1	ELMO2
p33631	A_24_P322635	0.829043	0.0109443	XLOC_003501	ELMO2
p13449	A_24_P322635	0.832051	0.0104017	ENSG00000230551.3	ELMO2
p37875_v4	A_24_P322635	0.851574	0.00729172	ENSG00000203875.6	ELMO2
p6538	A_24_P322635	0.842759	0.00860922	ENSG00000261609.1	ELMO2
p35690_v4	A_24_P322635	0.839078	0.00920113	XLOC_010743	ELMO2
p33841	A_24_P322635	0.895286	0.00264976	AK311257	ELMO2
p20156	A_24_P322635	0.963944	0.000114041	XLOC_012444	ELMO2
p33607	A_24_P322635	0.845231	0.0082256	ENSG00000230028.1	ELMO2
p812	A_33_P3314386	0.90108	0.00224389	ENSG00000226849.1	TOR1AIP1
p29798	A_33_P3314386	-0.812657	0.0142149	XLOC_002473	TOR1AIP1
p4197	A_33_P3314386	-0.892462	0.0028637	ENSG00000227258.1	TOR1AIP1
p1265	A_33_P3314386	0.859146	0.006269	ENSG00000232959.1	TOR1AIP1
p25723	A_33_P3314386	0.963089	0.000122263	DL492557	TOR1AIP1
p34266_v4	A_33_P3314386	0.896397	0.00256853	ENSG00000258017.1	TOR1AIP1
p28495	A_33_P3302681	0.878199	0.0041148	ASO3749	TLE4
p2467	A_23_P76841	0.898059	0.00245004	ENSG00000150316.7	NGDN
p24996	A_23_P76841	0.885106	0.00347242	LOC100653021	NGDN
p11889	A_23_P76841	0.827362	0.0112551	ENSG00000248839.1	NGDN
p24908	A_23_P76841	0.944845	0.000402301	LOC400027	NGDN
p16132	A_23_P76841	0.807965	0.0152523	ENSG00000253356.1	NGDN
p6861	A_23_P76841	-0.820116	0.0126591	ENSG00000267121.1	NGDN
p29172	A_23_P76841	-0.88679	0.00332636	ENSG00000267121.1	NGDN
p35690_v4	A_23_P76841	0.831785	0.0104489	XLOC_010743	NGDN
p34234_v4	A_23_P431939	0.902264	0.00216628	ENSG00000246985.2	MR1
p13235	A_23_P431939	0.846692	0.00800411	ENSG00000225407.3	MR1
p8163	A_23_P431939	0.890715	0.00300144	ENSG00000266936.1	MR1
p9852	A_23_P431939	0.836731	0.00959172	ENSG00000230002.2	MR1
p14742	A_23_P431939	0.807073	0.0154549	ENSG00000233138.1	MR1
p28860	A_23_P431939	0.873612	0.00458094	LIT3556	MR1
p298	A_21_P0014030	0.85074	0.00741045	ENSG00000237416.2	KIAA1267
p2095	A_21_P0014030	0.804855	0.0159655	ENSG00000269609.1	KIAA1267
p26180	A_21_P0014030	0.820791	0.012524	AX747758	KIAA1267
p24996	A_21_P0014030	0.878987	0.004038	LOC100653021	KIAA1267
p36400_v4	A_21_P0014030	0.910182	0.00169161	HOTAIRM1	KIAA1267
p11889	A_21_P0014030	0.863221	0.005759	ENSG00000248839.1	KIAA1267
p30335	A_21_P0014030	-0.903737	0.00207217	ENSG00000269609.1	KIAA1267
p33809	A_21_P0014030	0.828465	0.0110505	AX748067	KIAA1267
p24908	A_21_P0014030	0.8852	0.00346417	LOC400027	KIAA1267
p6861	A_21_P0014030	-0.825038	0.0116943	ENSG00000267121.1	KIAA1267
p33631	A_21_P0014030	0.920949	0.00116292	XLOC_003501	KIAA1267
p21352	A_21_P0014030	0.848762	0.0076968	XLOC_001920	KIAA1267
p36536_v4	A_21_P0014030	0.805925	0.0157179	ENSG00000203875.5	KIAA1267
p23517	A_21_P0014030	0.853419	0.00703334	XLOC_005449	KIAA1267
p31	A_21_P0014030	0.878493	0.004086	ENSG00000243558.1	KIAA1267
p4674	A_21_P0014030	0.803244	0.0163431	ENSG00000230805.2	KIAA1267
p37875_v4	A_21_P0014030	0.853012	0.00708982	ENSG00000203875.6	KIAA1267
p26390	A_21_P0014030 KIAA1267	0.908351	0.00179464	BC041623	KIAA1267
p35690_v4	A_21_P0014030	0.89729	0.00250444	XLOC_010743	KIAA1267
p298	A_23_P20122	0.831541	0.0104923	ENSG00000237416.2	ZC3HAV1
p7078	A_23_P20122	0.802877	0.0164298	ENSG00000263069.1	ZC3HAV1
p6859	A_23_P20122	0.83605	0.00970704	ENSG00000267121.1	ZC3HAV1
p9752	A_23_P20122	0.813729	0.0139844	ENSG00000235586.1	ZC3HAV1
p30335	A_23_P20122	-0.818137	0.0130609	ENSG00000269609.1	ZC3HAV1
p26786	A_23_P20122	0.876686	0.00426502	HIX0213194	ZC3HAV1
p14390	A_23_P20122	0.864153	0.00564621	ENSG00000233044.1	ZC3HAV1
p24897	A_23_P20122	0.883491	0.00361638	LOC100129203	ZC3HAV1
p33434	A_23_P20122	0.82072	0.0125382	ENSG00000260550.2	ZC3HAV1
RNA147328|p0432_imsncRNA841	A_23_P20122	0.813732	0.0139838	nc082	ZC3HAV1
p3666	A_23_P20122	0.83304	0.0102271	ENSG00000258017.1	ZC3HAV1
p20157	A_23_P20122	0.875566	0.00437843	XLOC_012444	ZC3HAV1
p34512_v4	A_23_P20122	0.825648	0.0115779	ENSG00000266947.1	ZC3HAV1
p37875_v4	A_23_P20122	0.855503	0.00674871	ENSG00000203875.6	ZC3HAV1
p35690_v4	A_23_P20122	0.804861	0.0159641	XLOC_010743	ZC3HAV1
p2095	A_21_P0000941	0.814386	0.0138441	ENSG00000269609.1	SCNN1D
p16351	A_21_P0000941	0.838562	0.00928621	ENSG00000253286.1	SCNN1D
p6934	A_21_P0000941	0.802596	0.0164965	ENSG00000167117.4	SCNN1D
p34466_v4	A_21_P0000941	0.890018	0.00305759	ENSG00000196364.7	SCNN1D
p34358_v4	A_21_P0000941	0.928484	0.000866091	ENSG00000230805.2	SCNN1D
p2197	A_21_P0000941	0.800424	0.0170171	ENSG00000251381.2	SCNN1D
p9752	A_21_P0000941	0.839205	0.00918035	ENSG00000235586.1	SCNN1D
p781	A_21_P0000941	0.912481	0.00156782	ENSG00000230415.1	SCNN1D
p34150_v4	A_21_P0000941	0.803537	0.016274	ENSG00000251381.2	SCNN1D
p10664	A_21_P0000941	0.850048	0.00750988	ENSG00000235609.3	SCNN1D
p6716	A_21_P0000941	0.926867	0.000925025	ENSG00000266677.1	SCNN1D
p23102	A_21_P0000941	0.816864	0.0133235	XLOC_004629	SCNN1D
p952	A_21_P0000941	0.935558	0.000637128	ENSG00000223390.1	SCNN1D
p36398_v4	A_21_P0000941	0.9371	0.000593176	LOC100652739	SCNN1D
p20278	A_21_P0000941	0.962614	0.000127001	XLOC_012145	SCNN1D
p2195	A_21_P0000941	0.93132	0.000768743	ENSG00000251381.2	SCNN1D
p14268	A_21_P0000941	0.874216	0.00451775	ENSG00000203875.5	SCNN1D
p34994_v4	A_21_P0000941	0.915267	0.00142589	ENSG00000244030.1	SCNN1D
p27483	A_21_P0000941	0.808907	0.0150404	uc.454-	SCNN1D
p29505	A_21_P0000941	0.875856	0.00434891	ENSG00000253740.1	SCNN1D
p6860	A_21_P0000941	-0.807081	0.015453	ENSG00000267121.1	SCNN1D
RNA147327|p0431_imsncRNA841	A_21_P0000941	0.9415	0.000478809	nc082	SCNN1D
p33901	A_21_P0000941	0.91409	0.00148476	uc.46-	SCNN1D
p33434	A_21_P0000941	0.894062	0.00274119	ENSG00000260550.2	SCNN1D
p18372	A_21_P0000941	0.86269	0.00582393	XLOC_009562	SCNN1D
RNA147328|p0432_imsncRNA841	A_21_P0000941	0.950277	0.000295989	nc082	SCNN1D
p3666	A_21_P0000941	0.843938	0.00842482	ENSG00000258017.1	SCNN1D
p34149_v4	A_21_P0000941	0.868148	0.00517888	ENSG00000251381.2	SCNN1D
p27802	A_21_P0000941	0.941779	0.000472085	uc.263+	SCNN1D
p35240_v4	A_21_P0000941	0.867459	0.00525764	ENSG00000203875.5	SCNN1D
p20072	A_21_P0000941	0.892222	0.00288236	XLOC_011769	SCNN1D
p8152	A_21_P0000941	0.816952	0.0133052	ENSG00000269371.1	SCNN1D
p2704	A_21_P0000941	0.817801	0.0131299	ENSG00000254489.1	SCNN1D
p29796	A_21_P0000941	0.849516	0.00758688	XLOC_002473	SCNN1D
p33847	A_21_P0000941	0.856629	0.00659803	AX747809	SCNN1D
p4674	A_21_P0000941	0.831226	0.0105487	ENSG00000230805.2	SCNN1D
p33947	A_21_P0000941	0.830906	0.0106062	LIT3611	SCNN1D
p15626	A_21_P0000941	0.835991	0.00971697	ENSG00000254002.1	SCNN1D
p21976	A_21_P0000941	0.901219	0.00223466	XLOC_003365	SCNN1D
p2824	A_21_P0000941	0.819101	0.0128642	ENSG00000255191.1	SCNN1D
p16108	A_21_P0000941	0.835182	0.0098551	ENSG00000253112.1	SCNN1D
p25137	A_21_P0000941	0.906054	0.00192956	LOC729164	SCNN1D
p299	A_21_P0000941	0.888652	0.00316956	ENSG00000237416.2	SCNN1D
p298	A_33_P3244863	0.819394	0.0128048	ENSG00000237416.2	CEP350
p6859	A_33_P3244863	0.908424	0.00179045	ENSG00000267121.1	CEP350
p33410	A_33_P3244863	0.832165	0.0103814	ENSG00000259115.1	CEP350
p29798	A_33_P3244863	-0.826286	0.0114571	XLOC_002473	CEP350
p2467	A_33_P3244863	0.808244	0.0151895	ENSG00000150316.7	CEP350
p24996	A_33_P3244863	0.979938	1.99e-05	LOC100653021	CEP350
p36400_v4	A_33_P3244863	0.870416	0.00492492	HOTAIRM1	CEP350
p6027	A_33_P3244863	0.910539	0.00167199	ENSG00000260194.1	CEP350
p30335	A_33_P3244863	-0.922381	0.00110207	ENSG00000269609.1	CEP350
p24908	A_33_P3244863	0.809316	0.0149489	LOC400027	CEP350
p23516	A_33_P3244863	0.810052	0.0147852	XLOC_005449	CEP350
p24897	A_33_P3244863	0.916907	0.00134637	LOC100129203	CEP350
p33631	A_33_P3244863	0.801287	0.0168091	XLOC_003501	CEP350
p34512_v4	A_33_P3244863	0.848819	0.00768851	ENSG00000266947.1	CEP350
p23517	A_33_P3244863	0.835874	0.00973688	XLOC_005449	CEP350
p37875_v4	A_33_P3244863	0.86776	0.00522313	ENSG00000203875.6	CEP350
p35690_v4	A_33_P3244863	0.98043	1.85e-05	XLOC_010743	CEP350
p33841	A_33_P3244863	0.883428	0.00362212	AK311257	CEP350
p20156	A_33_P3244863	0.814536	0.0138123	XLOC_012444	CEP350
p812	A_24_P3045	0.878321	0.00410283	ENSG00000226849.1	CASP10
p4197	A_24_P3045	-0.936531	0.000609153	ENSG00000227258.1	CASP10
p7422	A_24_P3045	0.858914	0.00629895	ENSG00000262967.1	CASP10
p12145	A_24_P3045	-0.875703	0.00436446	ENSG00000223882.1	CASP10
p4196	A_24_P3045	-0.858157	0.00639707	ENSG00000227258.1	CASP10
p25723	A_24_P3045	0.885763	0.00341503	DL492557	CASP10
p34266_v4	A_24_P3045	0.984542	9.13e-06	ENSG00000258017.1	CASP10
p20979	A_24_P3045	-0.959056	0.000166367	XLOC_002473	CASP10
p2705	A_24_P3045	-0.86058	0.00608636	ENSG00000254489.1	CASP10
p7077	A_24_P3045	0.803976	0.0161708	ENSG00000263069.1	CASP10
p812	A_33_P3215059	0.823182	0.0120525	ENSG00000226849.1	NSMCE1
p29798	A_33_P3215059	-0.839766	0.00908861	XLOC_002473	NSMCE1
p4197	A_33_P3215059	-0.80107	0.0168613	ENSG00000227258.1	NSMCE1
p25723	A_33_P3215059	0.855948	0.00668889	DL492557	NSMCE1
p34266_v4	A_33_P3215059	0.807579	0.0153399	ENSG00000258017.1	NSMCE1
p35244_v4	A_33_P3215059	0.862776	0.00581336	ENSG00000203875.5	NSMCE1
p3327	A_33_P3215059	0.8003	0.0170473	ENSG00000246985.2	NSMCE1
p20979	A_33_P3215059	-0.823118	0.0120648	XLOC_002473	NSMCE1
p25785	A_33_P3215059	0.828372	0.0110678	AK289390	NSMCE1
p28440	A_33_P3215059	0.881345	0.00381356	ASO2017	NSMCE1
p298	A_33_P3315779	0.950301	0.000295559	ENSG00000237416.2	HERC6
p2095	A_33_P3315779	0.80144	0.0167723	ENSG00000269609.1	HERC6
p7078	A_33_P3315779	0.949343	0.000312755	ENSG00000263069.1	HERC6
p26180	A_33_P3315779	0.807451	0.0153688	AX747758	HERC6
p29798	A_33_P3315779	-0.824641	0.0117702	XLOC_002473	HERC6
p36400_v4	A_33_P3315779	0.851937	0.00724041	HOTAIRM1	HERC6
p6027	A_33_P3315779	0.807244	0.0154158	ENSG00000260194.1	HERC6
p30335	A_33_P3315779	-0.926492	0.000939038	ENSG00000269609.1	HERC6
p27483	A_33_P3315779	0.831441	0.0105103	uc.454-	HERC6
p8163	A_33_P3315779	0.889205	0.00312386	ENSG00000266936.1	HERC6
p26786	A_33_P3315779	0.893247	0.00280313	HIX0213194	HERC6
p20157	A_33_P3315779	0.866888	0.00532343	XLOC_012444	HERC6
p34512_v4	A_33_P3315779	0.868607	0.00512675	ENSG00000266947.1	HERC6
p37875_v4	A_33_P3315779	0.943523	0.000431494	ENSG00000203875.6	HERC6
p6538	A_33_P3315779	0.8573	0.00650933	ENSG00000261609.1	HERC6
p35690_v4	A_33_P3315779	0.865425	0.00549456	XLOC_010743	HERC6
p33841	A_33_P3315779	0.83834	0.0093228	AK311257	HERC6
p20156	A_33_P3315779	0.926475	0.000939689	XLOC_012444	HERC6
p33385	A_23_P215406	0.811904	0.0143785	ENSG00000150316.7	RAC1
p2467	A_23_P215406	0.890215	0.00304161	ENSG00000150316.7	RAC1
p16132	A_23_P215406	0.885458	0.00344159	ENSG00000253356.1	RAC1
p28495	A_23_P215406	0.820971	0.0124881	ASO3749	RAC1
p13448	A_24_P304723	0.847122	0.00793971	ENSG00000230551.3	PPIB
p2095	A_24_P304723	0.849153	0.00763972	ENSG00000269609.1	PPIB
p6934	A_24_P304723	0.87057	0.00490806	ENSG00000167117.4	PPIB
p26180	A_24_P304723	0.875161	0.00441989	AX747758	PPIB
p34466_v4	A_24_P304723	0.801675	0.016716	ENSG00000196364.7	PPIB
p781	A_24_P304723	0.837013	0.00954419	ENSG00000230415.1	PPIB
p34150_v4	A_24_P304723	0.820497	0.0125829	ENSG00000251381.2	PPIB
p10664	A_24_P304723	0.865167	0.00552512	ENSG00000235609.3	PPIB
p36689_v4	A_24_P304723	0.823008	0.0120863	ENSG00000250988.3	PPIB
p10665	A_24_P304723	0.867784	0.00522038	ENSG00000235609.3	PPIB
p23102	A_24_P304723	0.812868	0.0141693	XLOC_004629	PPIB
p34148_v4	A_24_P304723	0.894343	0.00271998	ENSG00000251381.2	PPIB
p36398_v4	A_24_P304723	0.832975	0.0102384	LOC100652739	PPIB
p2195	A_24_P304723	0.85986	0.00617763	ENSG00000251381.2	PPIB
p14268	A_24_P304723	0.955087	0.000218935	ENSG00000203875.5	PPIB
p27483	A_24_P304723	0.840988	0.00889084	uc.454-	PPIB
p14038	A_24_P304723	0.82542	0.0116212	ENSG00000250909.1	PPIB
p9726	A_24_P304723	0.910383	0.00168055	ENSG00000230876.2	PPIB
p29824	A_24_P304723	0.864373	0.00561981	XLOC_001920	PPIB
p23100	A_24_P304723	0.895845	0.00260866	XLOC_004629	PPIB
p29611	A_24_P304723	0.917038	0.00134016	XLOC_009562	PPIB
p6860	A_24_P304723	-0.814271	0.0138687	ENSG00000267121.1	PPIB
p4676	A_24_P304723	0.802388	0.0165458	ENSG00000230805.2	PPIB
p20977	A_24_P304723	0.903181	0.00210737	XLOC_002473	PPIB
RNA147327|p0431_imsncRNA841	A_24_P304723	0.841952	0.00873684	nc082	PPIB
p33434	A_24_P304723	0.807502	0.0153572	ENSG00000260550.2	PPIB
p21352	A_24_P304723	0.900008	0.0023157	XLOC_001920	PPIB
p27802	A_24_P304723	0.835453	0.00980879	uc.263+	PPIB
p35240_v4	A_24_P304723	0.806405	0.0156075	ENSG00000203875.5	PPIB
p34467_v4	A_24_P304723	0.936568	0.000608102	ENSG00000196364.7	PPIB
p2704	A_24_P304723	0.888817	0.00315586	ENSG00000254489.1	PPIB
p29796	A_24_P304723	0.927474	0.000902596	XLOC_002473	PPIB
p33847	A_24_P304723	0.939364	0.000532326	AX747809	PPIB
p4674	A_24_P304723	0.859675	0.0062013	ENSG00000230805.2	PPIB
p23101	A_24_P304723	0.814515	0.0138168	XLOC_004629	PPIB
p13889	A_24_P304723	0.827585	0.0112136	ENSG00000249478.1	PPIB
p33947	A_24_P304723	0.911088	0.0016421	LIT3611	PPIB
p15626	A_24_P304723	0.816984	0.0132986	ENSG00000254002.1	PPIB
p29797	A_24_P304723	0.88483	0.00349678	XLOC_002473	PPIB
p4675	A_24_P304723	0.884036	0.00356741	ENSG00000230805.2	PPIB
p16108	A_24_P304723	0.87444	0.00449439	ENSG00000253112.1	PPIB
p25137	A_24_P304723	0.85322	0.00706094	LOC729164	PPIB
p299	A_24_P304723	0.87846	0.00408927	ENSG00000237416.2	PPIB
p33385	A_23_P94494	0.938806	0.000546922	ENSG00000150316.7	TLE4
p812	A_23_P94494	0.858929	0.00629701	ENSG00000226849.1	TLE4
p2467	A_23_P94494	0.863974	0.00566776	ENSG00000150316.7	TLE4
p25723	A_23_P94494	0.897179	0.00251235	DL492557	TLE4
p16132	A_23_P94494	0.852463	0.00716649	ENSG00000253356.1	TLE4
p33386	A_23_P94494	0.906298	0.00191494	ENSG00000150316.7	TLE4
p298	A_21_P0000153	0.842623	0.00863066	ENSG00000237416.2	NR3C1
p7078	A_21_P0000153	0.851434	0.00731147	ENSG00000263069.1	NR3C1
p26180	A_21_P0000153	0.829439	0.0108719	AX747758	NR3C1
p36400_v4	A_21_P0000153	0.867703	0.00522968	HOTAIRM1	NR3C1
p27609	A_21_P0000153	0.801415	0.0167784	uc.151+	NR3C1
p30335	A_21_P0000153	-0.832167	0.010381	ENSG00000269609.1	NR3C1
p14038	A_21_P0000153	0.871735	0.00478104	ENSG00000250909.1	NR3C1
p26786	A_21_P0000153	0.924578	0.00101283	HIX0213194	NR3C1
p24897	A_21_P0000153	0.801945	0.0166515	LOC100129203	NR3C1
p33631	A_21_P0000153	0.87687	0.00424654	XLOC_003501	NR3C1
p34513_v4	A_21_P0000153	0.855403	0.00676225	ENSG00000266947.1	NR3C1
p3666	A_21_P0000153	0.880821	0.00386267	ENSG00000258017.1	NR3C1
p21352	A_21_P0000153	0.802522	0.0165139	XLOC_001920	NR3C1
p13449	A_21_P0000153	0.847247	0.00792092	ENSG00000230551.3	NR3C1
p20157	A_21_P0000153	0.838851	0.0092385	XLOC_012444	NR3C1
p34512_v4	A_21_P0000153	0.821669	0.0123495	ENSG00000266947.1	NR3C1
p33838	A_21_P0000153	0.804886	0.0159584	CR936829	NR3C1
p37875_v4	A_21_P0000153	0.862489	0.00584856	ENSG00000203875.6	NR3C1
p26390	A_21_P0000153 NR3C1	0.867394	0.00526505	BC041623	NR3C1
p13889	A_21_P0000153	0.858611	0.00633804	ENSG00000249478.1	NR3C1
p28880	A_21_P0000153	0.865631	0.00547032	LIT3584	NR3C1
p33841	A_21_P0000153	0.871393	0.00481812	AK311257	NR3C1
p20156	A_21_P0000153	0.887976	0.0032259	XLOC_012444	NR3C1
p34267_v4	A_33_P3214948	-0.802796	0.0164489	ENSG00000258017.1	SPOCK2
p4197	A_33_P3214948	-0.85671	0.00658728	ENSG00000227258.1	SPOCK2
p1265	A_33_P3214948	0.818133	0.0130619	ENSG00000232959.1	SPOCK2
p28440	A_33_P3214948	0.860142	0.0061418	ASO2017	SPOCK2
p2467	A_23_P91657	0.826095	0.0114932	ENSG00000150316.7	EWSR1
p11889	A_23_P91657	0.876579	0.0042758	ENSG00000248839.1	EWSR1
p24908	A_23_P91657	0.837914	0.00939348	LOC400027	EWSR1
p6861	A_23_P91657	-0.835294	0.00983603	ENSG00000267121.1	EWSR1
p34235_v4	A_23_P91657	0.870772	0.00488581	ENSG00000246985.2	EWSR1
p31	A_23_P91657	0.857942	0.00642505	ENSG00000243558.1	EWSR1
p6717	A_23_P58353	0.806537	0.0155772	ENSG00000266677.1	HNRNPD
p34466_v4	A_23_P58353	0.831265	0.0105417	ENSG00000196364.7	HNRNPD
p11889	A_23_P58353	0.984988	8.36e-06	ENSG00000248839.1	HNRNPD
p24908	A_23_P58353	0.897004	0.00252485	LOC400027	HNRNPD
p35224_v4	A_23_P58353	0.811807	0.0143995	ENSG00000242973.2	HNRNPD
p36536_v4	A_23_P58353	0.941695	0.000474104	ENSG00000203875.5	HNRNPD
p31	A_23_P58353	0.858915	0.00629884	ENSG00000243558.1	HNRNPD
p6930	A_23_P58353	0.928173	0.000877216	ENSG00000167117.4	HNRNPD
p15626	A_23_P58353	0.850272	0.00747754	ENSG00000254002.1	HNRNPD
p2095	A_33_P3300985	0.812687	0.0142085	ENSG00000269609.1	LOC731932
p16351	A_33_P3300985	0.898611	0.00241151	ENSG00000253286.1	LOC731932
p6934	A_33_P3300985	0.959626	0.000159587	ENSG00000167117.4	LOC731932
p34466_v4	A_33_P3300985	0.850944	0.0073813	ENSG00000196364.7	LOC731932
p2093	A_33_P3300985	0.885635	0.00342611	ENSG00000269609.1	LOC731932
p34358_v4	A_33_P3300985	0.906091	0.00192735	ENSG00000230805.2	LOC731932
p2197	A_33_P3300985	0.858841	0.00630835	ENSG00000251381.2	LOC731932
p781	A_33_P3300985	0.919575	0.00122334	ENSG00000230415.1	LOC731932
p34150_v4	A_33_P3300985	0.87186	0.00476749	ENSG00000251381.2	LOC731932
p10664	A_33_P3300985	0.980589	1.8e-05	ENSG00000235609.3	LOC731932
p6716	A_33_P3300985	0.850111	0.00750072	ENSG00000266677.1	LOC731932
p23102	A_33_P3300985	0.906522	0.00190154	XLOC_004629	LOC731932
p952	A_33_P3300985	0.919312	0.00123511	ENSG00000223390.1	LOC731932
p20978	A_33_P3300985	0.852616	0.00714511	XLOC_002473	LOC731932
p34148_v4	A_33_P3300985	0.922914	0.00107999	ENSG00000251381.2	LOC731932
p36398_v4	A_33_P3300985	0.94117	0.000486836	LOC100652739	LOC731932
p20278	A_33_P3300985	0.878593	0.00407623	XLOC_012145	LOC731932
p2195	A_33_P3300985	0.976367	3.24e-05	ENSG00000251381.2	LOC731932
p14268	A_33_P3300985	0.949045	0.000318243	ENSG00000203875.5	LOC731932
p29505	A_33_P3300985	0.843995	0.00841596	ENSG00000253740.1	LOC731932
p9726	A_33_P3300985	0.95058	0.000290682	ENSG00000230876.2	LOC731932
p29824	A_33_P3300985	0.841274	0.00884503	XLOC_001920	LOC731932
p23100	A_33_P3300985	0.925266	0.000985888	XLOC_004629	LOC731932
p29611	A_33_P3300985	0.932514	0.00073002	XLOC_009562	LOC731932
p4676	A_33_P3300985	0.91157	0.00161613	ENSG00000230805.2	LOC731932
p20977	A_33_P3300985	0.94121	0.000485855	XLOC_002473	LOC731932
RNA147327|p0431_imsncRNA841	A_33_P3300985	0.906748	0.00188812	nc082	LOC731932
p33901	A_33_P3300985	0.80336	0.0163157	uc.46-	LOC731932
p34149_v4	A_33_P3300985	0.897588	0.00248326	ENSG00000251381.2	LOC731932
p21352	A_33_P3300985	0.815534	0.0136015	XLOC_001920	LOC731932
p27802	A_33_P3300985	0.836068	0.0097039	uc.263+	LOC731932
p254	A_33_P3300985	0.800524	0.016993	ENSG00000234953.2	LOC731932
p35240_v4	A_33_P3300985	0.918503	0.00127187	ENSG00000203875.5	LOC731932
p8152	A_33_P3300985	0.916844	0.00134937	ENSG00000269371.1	LOC731932
p2094	A_33_P3300985	0.886735	0.00333106	ENSG00000269609.1	LOC731932
p34467_v4	A_33_P3300985	0.910669	0.00166487	ENSG00000196364.7	LOC731932
p2704	A_33_P3300985	0.845468	0.00818935	ENSG00000254489.1	LOC731932
p782	A_33_P3300985	0.905649	0.001954	ENSG00000230415.1	LOC731932
p29796	A_33_P3300985	0.881649	0.00378514	XLOC_002473	LOC731932
p33847	A_33_P3300985	0.944325	0.00041362	AX747809	LOC731932
p4674	A_33_P3300985	0.907405	0.00184944	ENSG00000230805.2	LOC731932
p23101	A_33_P3300985	0.814323	0.0138576	XLOC_004629	LOC731932
p13889	A_33_P3300985	0.856455	0.00662125	ENSG00000249478.1	LOC731932
p33947	A_33_P3300985	0.886999	0.00330854	LIT3611	LOC731932
p15626	A_33_P3300985	0.850612	0.00742874	ENSG00000254002.1	LOC731932
p29797	A_33_P3300985	0.917295	0.00132799	XLOC_002473	LOC731932
p4675	A_33_P3300985	0.924648	0.00101008	ENSG00000230805.2	LOC731932
p36434_v4	A_33_P3300985	0.802114	0.0166111	LOC644554	LOC731932
p16108	A_33_P3300985	0.897406	0.0024962	ENSG00000253112.1	LOC731932
p25137	A_33_P3300985	0.928474	0.000866445	LOC729164	LOC731932
p299	A_33_P3300985	0.928297	0.00087276	ENSG00000237416.2	LOC731932
p29172	A_23_P157147	-0.878115	0.00412302	ENSG00000267121.1	ZDHHC4
p26060	A_23_P351	0.834284	0.01001	AL833150	EPB41
p26390	A_23_P351 SF3B4	0.820639	0.0125544	BC041623	EPB41
p33607	A_23_P351	0.838242	0.00933912	ENSG00000230028.1	EPB41
p6931	A_33_P3273457	0.828082	0.0111213	ENSG00000167117.4	SPATA21
p12145	A_33_P3273457	0.810401	0.0147081	ENSG00000223882.1	SPATA21
p4196	A_33_P3273457	0.819066	0.0128714	ENSG00000227258.1	SPATA21
p6932	A_33_P3273457	0.882495	0.00370703	ENSG00000167117.4	SPATA21
p36762_v4	A_33_P3273457	0.947204	0.000353497	ENSG00000250988.3	SPATA21
p36762_v4	A_23_P357929	-0.851334	0.00732571	ENSG00000250988.3	SLC35D1
p10664	A_33_P3383283	0.829332	0.0108913	ENSG00000235609.3	CASP10
p952	A_33_P3383283	0.843056	0.00856257	ENSG00000223390.1	CASP10
p36398_v4	A_33_P3383283	0.853746	0.00698821	LOC100652739	CASP10
p20278	A_33_P3383283	0.853949	0.00696025	XLOC_012145	CASP10
p2195	A_33_P3383283	0.868589	0.00512884	ENSG00000251381.2	CASP10
p10666	A_33_P3383283	0.814339	0.0138543	ENSG00000235609.3	CASP10
p18372	A_33_P3383283	0.832771	0.0102743	XLOC_009562	CASP10
RNA147328|p0432_imsncRNA841	A_33_P3383283	0.888224	0.00320515	nc082	CASP10
p34149_v4	A_33_P3383283	0.9381	0.000565761	ENSG00000251381.2	CASP10
p27802	A_33_P3383283	0.804927	0.0159488	uc.263+	CASP10
p35240_v4	A_33_P3383283	0.804413	0.0160686	ENSG00000203875.5	CASP10
p2094	A_33_P3383283	0.828207	0.0110983	ENSG00000269609.1	CASP10
p35223_v4	A_33_P3383283	0.887891	0.00323307	ENSG00000242973.2	CASP10
p2824	A_33_P3383283	0.854973	0.00682042	ENSG00000255191.1	CASP10
p16108	A_33_P3383283	0.804817	0.0159743	ENSG00000253112.1	CASP10
p25137	A_33_P3383283	0.898415	0.00242516	LOC729164	CASP10
p299	A_33_P3383283	0.80844	0.0151453	ENSG00000237416.2	CASP10
p22556	A_23_P46412	0.833378	0.0101677	XLOC_003669	SCNN1D
p6897	A_23_P46412	0.905665	0.00195304	ENSG00000234494.2	SCNN1D
p34234_v4	A_33_P3504659	0.817492	0.0131937	ENSG00000246985.2	CASP10
p7078	A_33_P3504659	0.861224	0.00600553	ENSG00000263069.1	CASP10
p20685	A_33_P3504659	0.804094	0.0161432	XLOC_013032	CASP10
p30285	A_33_P3504659	0.900006	0.00231583	ASO2009	CASP10
p8163	A_33_P3504659	0.908457	0.00178857	ENSG00000266936.1	CASP10
p7079	A_33_P3504659	0.840136	0.0090285	ENSG00000263069.1	CASP10
p14742	A_33_P3504659	0.811818	0.0143972	ENSG00000233138.1	CASP10
p298	A_33_P3321025	0.892257	0.00287965	ENSG00000237416.2	PLXNA4
p7078	A_33_P3321025	0.923011	0.001076	ENSG00000263069.1	PLXNA4
p29798	A_33_P3321025	-0.848203	0.00777905	XLOC_002473	PLXNA4
p36400_v4	A_33_P3321025	0.829347	0.0108886	HOTAIRM1	PLXNA4
p30335	A_33_P3321025	-0.883537	0.00361228	ENSG00000269609.1	PLXNA4
p27483	A_33_P3321025	0.81361	0.0140099	uc.454-	PLXNA4
p14038	A_33_P3321025	0.805342	0.0158525	ENSG00000250909.1	PLXNA4
p23516	A_33_P3321025	0.801448	0.0167703	XLOC_005449	PLXNA4
p8163	A_33_P3321025	0.855798	0.00670899	ENSG00000266936.1	PLXNA4
p26786	A_33_P3321025	0.922719	0.00108804	HIX0213194	PLXNA4
p14390	A_33_P3321025	0.873052	0.00464011	ENSG00000233044.1	PLXNA4
p24897	A_33_P3321025	0.863844	0.00568349	LOC100129203	PLXNA4
p33434	A_33_P3321025	0.840816	0.0089185	ENSG00000260550.2	PLXNA4
p3666	A_33_P3321025	0.851635	0.00728297	ENSG00000258017.1	PLXNA4
p7079	A_33_P3321025	0.805054	0.0159193	ENSG00000263069.1	PLXNA4
p20157	A_33_P3321025	0.900978	0.00225065	XLOC_012444	PLXNA4
p34512_v4	A_33_P3321025	0.841802	0.00876069	ENSG00000266947.1	PLXNA4
p37875_v4	A_33_P3321025	0.935008	0.000653286	ENSG00000203875.6	PLXNA4
p6538	A_33_P3321025	0.879565	0.00398216	ENSG00000261609.1	PLXNA4
p35690_v4	A_33_P3321025	0.842888	0.00858894	XLOC_010743	PLXNA4
p33841	A_33_P3321025	0.866122	0.00541269	AK311257	PLXNA4
p20156	A_33_P3321025	0.890546	0.00301497	XLOC_012444	PLXNA4
p13235	A_23_P80382	0.80185	0.0166741	ENSG00000225407.3	PRR5
p18989	A_23_P80382	0.898479	0.0024207	XLOC_010529	PRR5
p26975	A_23_P80382	0.888894	0.00314948	uc.25-	PRR5
p37498_v4	A_23_P80382	0.912432	0.0015704	ENSG00000272700.1	PRR5
p28860	A_23_P80382	0.849639	0.00756903	LIT3556	PRR5
p33385	A_33_P3233304	-0.865807	0.00544957	ENSG00000150316.7	HEATR7B1
p10666	A_33_P3233304	0.905714	0.00195006	ENSG00000235609.3	HEATR7B1
p17371	A_33_P3233304	0.825164	0.0116701	XLOC_000741	HEATR7B1
p35223_v4	A_33_P3233304	0.840191	0.00901952	ENSG00000242973.2	HEATR7B1
p36434_v4	A_33_P3233304	0.834358	0.00999722	LOC644554	HEATR7B1
p33386	A_33_P3233304	-0.899346	0.00236079	ENSG00000150316.7	HEATR7B1
p33410	A_23_P101532	0.834783	0.00992378	ENSG00000259115.1	RPS11
p24996	A_23_P101532	0.827497	0.0112299	LOC100653021	RPS11
p11889	A_23_P101532	0.90301	0.00211829	ENSG00000248839.1	RPS11
p24908	A_23_P101532	0.915526	0.00141313	LOC400027	RPS11
p6861	A_23_P101532	-0.832043	0.010403	ENSG00000267121.1	RPS11
p34235_v4	A_23_P101532	0.869501	0.00502643	ENSG00000246985.2	RPS11
p31	A_23_P101532	0.954826	0.000222732	ENSG00000243558.1	RPS11
p26390	A_23_P101532 RPS11	0.861393	0.0059844	BC041623	RPS11
p6930	A_23_P101532	0.819248	0.0128344	ENSG00000167117.4	RPS11
p35690_v4	A_23_P101532	0.808989	0.0150221	XLOC_010743	RPS11
p37277_v4	A_33_P3350634	0.80635	0.0156203	ENSG00000226266.2	KIF22
p33838	A_33_P3350634	0.814796	0.0137571	CR936829	KIF22
p298	A_21_P0000174	0.878278	0.00410709	ENSG00000237416.2	C5orf56
p2095	A_21_P0000174	0.851874	0.00724928	ENSG00000269609.1	C5orf56
p6859	A_21_P0000174	0.898829	0.00239643	ENSG00000267121.1	C5orf56
p33410	A_21_P0000174	0.86401	0.00566348	ENSG00000259115.1	C5orf56
p30335	A_21_P0000174	-0.913525	0.00151362	ENSG00000269609.1	C5orf56
p23516	A_21_P0000174	0.831162	0.0105602	XLOC_005449	C5orf56
p26786	A_21_P0000174	0.827052	0.0113131	HIX0213194	C5orf56
p24897	A_21_P0000174	0.824949	0.0117111	LOC100129203	C5orf56
p3666	A_21_P0000174	0.802777	0.0164535	ENSG00000258017.1	C5orf56
p31	A_21_P0000174	0.878054	0.00412911	ENSG00000243558.1	C5orf56
p37875_v4	A_21_P0000174	0.833706	0.0101104	ENSG00000203875.6	C5orf56
p26390	A_21_P0000174 C5orf56	0.811735	0.0144152	BC041623	C5orf56
p13889	A_21_P0000174	0.803124	0.0163713	ENSG00000249478.1	C5orf56
p28495	A_21_P0000174	0.828654	0.0110158	ASO3749	C5orf56
p4675	A_21_P0000174	0.816387	0.0134228	ENSG00000230805.2	C5orf56
p35690_v4	A_21_P0000174	0.873121	0.00463274	XLOC_010743	C5orf56
p8342	A_21_P0000174	0.897284	0.00250484	ENSG00000266963.1	C5orf56
p2092	A_21_P0000174	-0.877783	0.0041558	ENSG00000269609.1	C5orf56
p24996	A_23_P81492	0.854684	0.00685975	LOC100653021	RPS14
p36400_v4	A_23_P81492	0.801074	0.0168601	HOTAIRM1	RPS14
p11889	A_23_P81492	0.947	0.000357561	ENSG00000248839.1	RPS14
p24908	A_23_P81492	0.937575	0.000580048	LOC400027	RPS14
p33631	A_23_P81492	0.805661	0.0157789	XLOC_003501	RPS14
p36536_v4	A_23_P81492	0.817345	0.013224	ENSG00000203875.5	RPS14
p31	A_23_P81492	0.90704	0.00187091	ENSG00000243558.1	RPS14
p26390	A_23_P81492 RPS14	0.861527	0.00596771	BC041623	RPS14
p6930	A_23_P81492	0.879186	0.00401868	ENSG00000167117.4	RPS14
p298	A_24_P139191	0.808223	0.0151942	ENSG00000237416.2	ITCH
p7078	A_24_P139191	0.908007	0.00181446	ENSG00000263069.1	ITCH
p10665	A_24_P139191	0.835289	0.00983678	ENSG00000235609.3	ITCH
p37498_v4	A_24_P139191	0.817165	0.0132611	ENSG00000272700.1	ITCH
p14038	A_24_P139191	0.849229	0.00762865	ENSG00000250909.1	ITCH
p8163	A_24_P139191	0.961075	0.000143171	ENSG00000266936.1	ITCH
p26786	A_24_P139191	0.81345	0.0140442	HIX0213194	ITCH
p13449	A_24_P139191	0.866414	0.00537857	ENSG00000230551.3	ITCH
p9852	A_24_P139191	0.810413	0.0147053	ENSG00000230002.2	ITCH
p37875_v4	A_24_P139191	0.806025	0.015695	ENSG00000203875.6	ITCH
p20156	A_24_P139191	0.857271	0.00651315	XLOC_012444	ITCH
p33385	A_33_P3420680	-0.863328	0.00574597	ENSG00000150316.7	NEUROG1
p34150_v4	A_33_P3420680	0.836426	0.00964332	ENSG00000251381.2	NEUROG1
RNA147329|p0433_imsncRNA841	A_33_P3420680	0.953014	0.000250278	nc082	NEUROG1
p29505	A_33_P3420680	0.821289	0.0124248	ENSG00000253740.1	NEUROG1
p10666	A_33_P3420680	0.891756	0.00291886	ENSG00000235609.3	NEUROG1
p17371	A_33_P3420680	0.845003	0.00826058	XLOC_000741	NEUROG1
p6860	A_33_P3420680	-0.885624	0.0034271	ENSG00000267121.1	NEUROG1
p18372	A_33_P3420680	0.855268	0.00678042	XLOC_009562	NEUROG1
p34149_v4	A_33_P3420680	0.841092	0.00887423	ENSG00000251381.2	NEUROG1
p27802	A_33_P3420680	0.81887	0.0129113	uc.263+	NEUROG1
p254	A_33_P3420680	0.857463	0.0064878	ENSG00000234953.2	NEUROG1
p20072	A_33_P3420680	0.832335	0.0103512	XLOC_011769	NEUROG1
p35223_v4	A_33_P3420680	0.974355	4.14e-05	ENSG00000242973.2	NEUROG1
p25137	A_33_P3420680	0.837881	0.00939912	LOC729164	NEUROG1
p33386	A_33_P3420680	-0.857423	0.00649306	ENSG00000150316.7	NEUROG1
p299	A_33_P3420680	0.834232	0.010019	ENSG00000237416.2	NEUROG1
RNA147330|p0434_imsncRNA841	A_23_P403588	0.957325	0.000188126	nc082	USP47
p6932	A_23_P403588	-0.815766	0.0135527	ENSG00000167117.4	USP47
p33865	A_23_P403588	-0.81096	0.014585	HIX0014588	USP47
p36762_v4	A_23_P403588	-0.822071	0.0122702	ENSG00000250988.3	USP47
p16351	A_33_P3309646	0.853164	0.00706876	ENSG00000253286.1	FAM115C
p34466_v4	A_33_P3309646	0.846989	0.00795952	ENSG00000196364.7	FAM115C
p2197	A_33_P3309646	0.836838	0.00957372	ENSG00000251381.2	FAM115C
p781	A_33_P3309646	0.934473	0.000669296	ENSG00000230415.1	FAM115C
p34150_v4	A_33_P3309646	0.840145	0.00902694	ENSG00000251381.2	FAM115C
p10664	A_33_P3309646	0.835227	0.00984739	ENSG00000235609.3	FAM115C
p12145	A_33_P3309646	0.822025	0.0122793	ENSG00000223882.1	FAM115C
p36398_v4	A_33_P3309646	0.931921	0.000749111	LOC100652739	FAM115C
p20278	A_33_P3309646	0.885341	0.00345179	XLOC_012145	FAM115C
p2195	A_33_P3309646	0.843229	0.00853538	ENSG00000251381.2	FAM115C
p34994_v4	A_33_P3309646	0.800966	0.0168862	ENSG00000244030.1	FAM115C
p29505	A_33_P3309646	0.842419	0.00866284	ENSG00000253740.1	FAM115C
p4196	A_33_P3309646	0.826081	0.0114959	ENSG00000227258.1	FAM115C
RNA147327|p0431_imsncRNA841	A_33_P3309646	0.879603	0.0039785	nc082	FAM115C
p33901	A_33_P3309646	0.861954	0.00591458	uc.46-	FAM115C
p18372	A_33_P3309646	0.947318	0.000351249	XLOC_009562	FAM115C
RNA147328|p0432_imsncRNA841	A_33_P3309646	0.826982	0.0113262	nc082	FAM115C
p34149_v4	A_33_P3309646	0.907837	0.00182428	ENSG00000251381.2	FAM115C
p27802	A_33_P3309646	0.913098	0.0015356	uc.263+	FAM115C
p254	A_33_P3309646	0.911942	0.00159629	ENSG00000234953.2	FAM115C
p35240_v4	A_33_P3309646	0.928352	0.000870799	ENSG00000203875.5	FAM115C
p6932	A_33_P3309646	0.88096	0.00384962	ENSG00000167117.4	FAM115C
p20072	A_33_P3309646	0.894728	0.00269119	XLOC_011769	FAM115C
p35224_v4	A_33_P3309646	0.859551	0.00621707	ENSG00000242973.2	FAM115C
p2094	A_33_P3309646	0.827264	0.0112735	ENSG00000269609.1	FAM115C
p33865	A_33_P3309646	0.842078	0.00871675	HIX0014588	FAM115C
p36762_v4	A_33_P3309646	0.859464	0.00622828	ENSG00000250988.3	FAM115C
p29796	A_33_P3309646	0.893611	0.00277534	XLOC_002473	FAM115C
p23101	A_33_P3309646	0.876884	0.00424518	XLOC_004629	FAM115C
p33947	A_33_P3309646	0.815471	0.0136147	LIT3611	FAM115C
p21976	A_33_P3309646	0.90423	0.00204128	XLOC_003365	FAM115C
p2824	A_33_P3309646	0.83481	0.00991906	ENSG00000255191.1	FAM115C
p36434_v4	A_33_P3309646	0.805196	0.0158865	LOC644554	FAM115C
p21377	A_33_P3309646	0.807105	0.0154476	XLOC_013670	FAM115C
p298	A_23_P67748	0.888128	0.00321316	ENSG00000237416.2	RAB11B
p2095	A_23_P67748	0.815536	0.0136011	ENSG00000269609.1	RAB11B
p7078	A_23_P67748	0.846088	0.00809522	ENSG00000263069.1	RAB11B
p26180	A_23_P67748	0.851734	0.00726908	AX747758	RAB11B
p6859	A_23_P67748	0.815118	0.0136891	ENSG00000267121.1	RAB11B
p33410	A_23_P67748	0.892954	0.00282564	ENSG00000259115.1	RAB11B
p34148_v4	A_23_P67748	0.817235	0.0132467	ENSG00000251381.2	RAB11B
p30335	A_23_P67748	-0.90939	0.00173569	ENSG00000269609.1	RAB11B
p29824	A_23_P67748	0.848036	0.00780375	XLOC_001920	RAB11B
p23100	A_23_P67748	0.80857	0.0151162	XLOC_004629	RAB11B
p26786	A_23_P67748	0.839499	0.00913222	HIX0213194	RAB11B
p29611	A_23_P67748	0.801071	0.016861	XLOC_009562	RAB11B
p20977	A_23_P67748	0.80458	0.0160295	XLOC_002473	RAB11B
p34513_v4	A_23_P67748	0.811821	0.0143965	ENSG00000266947.1	RAB11B
p31	A_23_P67748	0.857745	0.00645087	ENSG00000243558.1	RAB11B
p37875_v4	A_23_P67748	0.821532	0.0123766	ENSG00000203875.6	RAB11B
p26390	A_23_P67748 RAB11B	0.904182	0.00204425	BC041623	RAB11B
p13889	A_23_P67748	0.842615	0.00863183	ENSG00000249478.1	RAB11B
p28495	A_23_P67748	0.827341	0.0112592	ASO3749	RAB11B
p29797	A_23_P67748	0.820037	0.0126752	XLOC_002473	RAB11B
p4675	A_23_P67748	0.837089	0.00953146	ENSG00000230805.2	RAB11B
p35690_v4	A_23_P67748	0.830821	0.0106215	XLOC_010743	RAB11B
p8342	A_23_P67748	0.814035	0.0139191	ENSG00000266963.1	RAB11B
p298	A_32_P175934	0.838755	0.00925426	ENSG00000237416.2	CD48
p2095	A_32_P175934	0.877047	0.00422886	ENSG00000269609.1	CD48
p16351	A_32_P175934	0.827973	0.0111416	ENSG00000253286.1	CD48
p6934	A_32_P175934	0.875439	0.00439138	ENSG00000167117.4	CD48
p26180	A_32_P175934	0.896665	0.00254916	AX747758	CD48
p34466_v4	A_32_P175934	0.826331	0.0114486	ENSG00000196364.7	CD48
p23102	A_32_P175934	0.850228	0.00748391	XLOC_004629	CD48
p34148_v4	A_32_P175934	0.869568	0.00501892	ENSG00000251381.2	CD48
p27483	A_32_P175934	0.821684	0.0123465	uc.454-	CD48
p9726	A_32_P175934	0.914094	0.00148459	ENSG00000230876.2	CD48
p29824	A_32_P175934	0.903444	0.00209067	XLOC_001920	CD48
p23100	A_32_P175934	0.884253	0.00354798	XLOC_004629	CD48
p29611	A_32_P175934	0.888747	0.00316165	XLOC_009562	CD48
p4676	A_32_P175934	0.897259	0.00250663	ENSG00000230805.2	CD48
p20977	A_32_P175934	0.898541	0.00241637	XLOC_002473	CD48
RNA147327|p0431_imsncRNA841	A_32_P175934	0.812884	0.014166	nc082	CD48
p34513_v4	A_32_P175934	0.876433	0.00429045	ENSG00000266947.1	CD48
p21352	A_32_P175934	0.82992	0.0107843	XLOC_001920	CD48
p34235_v4	A_32_P175934	0.877974	0.00413698	ENSG00000246985.2	CD48
p34467_v4	A_32_P175934	0.856756	0.00658114	ENSG00000196364.7	CD48
p782	A_32_P175934	0.81825	0.0130378	ENSG00000230415.1	CD48
p34512_v4	A_32_P175934	0.815072	0.0136987	ENSG00000266947.1	CD48
p29796	A_32_P175934	0.809054	0.0150075	XLOC_002473	CD48
p33847	A_32_P175934	0.863233	0.00575755	AX747809	CD48
p31	A_32_P175934	0.9245	0.00101591	ENSG00000243558.1	CD48
p4674	A_32_P175934	0.882818	0.00367753	ENSG00000230805.2	CD48
p26390	A_32_P175934	0.830137	0.0107448	BC041623	CD48
p13889	A_32_P175934	0.888434	0.00318766	ENSG00000249478.1	CD48
p15626	A_32_P175934	0.864455	0.00561002	ENSG00000254002.1	CD48
p29797	A_32_P175934	0.89075	0.00299864	XLOC_002473	CD48
p4675	A_32_P175934	0.890692	0.00300328	ENSG00000230805.2	CD48
p812	A_33_P3289192	0.832893	0.0102527	ENSG00000226849.1	HBS1L
p1265	A_33_P3289192	0.813354	0.0140648	ENSG00000232959.1	HBS1L
p6900	A_33_P3289192	0.872479	0.00470106	ENSG00000234494.2	HBS1L
p33607	A_33_P3289192	0.869474	0.00502936	ENSG00000230028.1	HBS1L
p2093	A_33_P3339536	-0.816908	0.0133145	ENSG00000269609.1	EWSR1
p34513_v4	A_33_P3339536	-0.807107	0.0154472	ENSG00000266947.1	EWSR1
p24908	A_23_P105730	0.850208	0.0074868	LOC400027	MDM1
p812	A_33_P3417532	-0.924749	0.0010061	ENSG00000226849.1	ILDR1
p4197	A_33_P3417532	0.901066	0.00224482	ENSG00000227258.1	ILDR1
p34150_v4	A_33_P3417532	0.856652	0.00659505	ENSG00000251381.2	ILDR1
p7422	A_33_P3417532	-0.848883	0.00767916	ENSG00000262967.1	ILDR1
p12145	A_33_P3417532	0.933387	0.000702536	ENSG00000223882.1	ILDR1
p4196	A_33_P3417532	0.903429	0.0020916	ENSG00000227258.1	ILDR1
p25723	A_33_P3417532	-0.838305	0.00932872	DL492557	ILDR1
p34266_v4	A_33_P3417532	-0.952227	0.000262895	ENSG00000258017.1	ILDR1
p20979	A_33_P3417532	0.910543	0.00167178	XLOC_002473	ILDR1
p35240_v4	A_33_P3417532	0.832209	0.0103736	ENSG00000203875.5	ILDR1
p2705	A_33_P3417532	0.900122	0.00230798	ENSG00000254489.1	ILDR1
p7077	A_33_P3417532	-0.866571	0.00536029	ENSG00000263069.1	ILDR1
p33385	A_33_P3287119	-0.865001	0.00554481	ENSG00000150316.7	FAM178B
p27016	A_33_P3287119	0.85486	0.00683578	uc.24+	FAM178B
p29505	A_33_P3287119	0.864818	0.00556666	ENSG00000253740.1	FAM178B
p10666	A_33_P3287119	0.817377	0.0132174	ENSG00000235609.3	FAM178B
p17371	A_33_P3287119	0.915394	0.00141959	XLOC_000741	FAM178B
p254	A_33_P3287119	0.833883	0.0100795	ENSG00000234953.2	FAM178B
p20072	A_33_P3287119	0.823039	0.0120803	XLOC_011769	FAM178B
p21327	A_33_P3287119	0.862935	0.00579389	XLOC_001869	FAM178B
p35223_v4	A_33_P3287119	0.843807	0.0084452	ENSG00000242973.2	FAM178B
p36434_v4	A_33_P3287119	0.911547	0.00161736	LOC644554	FAM178B
p33386	A_33_P3287119	-0.8877	0.00324915	ENSG00000150316.7	FAM178B
p299	A_33_P3287119	0.844605	0.00832167	ENSG00000237416.2	FAM178B
p863	A_23_P350107	0.836937	0.00955697	ENSG00000225886.1	TRIM56
p781	A_23_P350107	0.826613	0.0113954	ENSG00000230415.1	TRIM56
p14268	A_23_P350107	0.834522	0.00996887	ENSG00000203875.5	TRIM56
p33901	A_23_P350107	0.818778	0.0129299	uc.46-	TRIM56
p254	A_23_P350107	0.843172	0.00854428	ENSG00000234953.2	TRIM56
p20072	A_23_P350107	0.805939	0.0157148	XLOC_011769	TRIM56
p33865	A_23_P350107	0.936878	0.000599355	HIX0014588	TRIM56
p21327	A_23_P350107	0.890063	0.00305391	XLOC_001869	TRIM56
p33947	A_23_P350107	0.902448	0.00215434	LIT3611	TRIM56
p36434_v4	A_23_P350107	0.923588	0.00105245	LOC644554	TRIM56
p5974	A_23_P45396	0.834686	0.00994043	ENSG00000262721.1	HSD17B10
p36400_v4	A_23_P45396	0.818091	0.0130704	HOTAIRM1	HSD17B10
p33809	A_23_P45396	0.816483	0.0134028	AX748067	HSD17B10
p24908	A_23_P45396	0.829752	0.0108147	LOC400027	HSD17B10
p23516	A_23_P45396	0.816011	0.0135014	XLOC_005449	HSD17B10
p14390	A_23_P45396	0.813911	0.0139455	ENSG00000233044.1	HSD17B10
p35242_v4	A_23_P45396	0.856139	0.00666341	ENSG00000203875.5	HSD17B10
p37875_v4	A_23_P45396	0.802174	0.0165968	ENSG00000203875.6	HSD17B10
p2465	A_23_P45396	0.814916	0.0137317	ENSG00000150316.7	HSD17B10
p21976	A_23_P45396	0.818509	0.0129848	XLOC_003365	HSD17B10
p35243_v4	A_23_P45396	0.825844	0.0115407	ENSG00000203875.5	HSD17B10
p35690_v4	A_23_P45396	0.847403	0.0078977	XLOC_010743	HSD17B10
p863	A_24_P231546	0.925243	0.000986774	ENSG00000225886.1	FAM178B
p2824	A_24_P231546	0.829705	0.0108234	ENSG00000255191.1	FAM178B
p26180	A_24_P100742	0.927957	0.00088501	AX747758	ADD1
p36689_v4	A_24_P100742	0.902548	0.00214792	ENSG00000250988.3	ADD1
p10665	A_24_P100742	0.924006	0.00103561	ENSG00000235609.3	ADD1
p34148_v4	A_24_P100742	0.842035	0.00872366	ENSG00000251381.2	ADD1
p14268	A_24_P100742	0.816623	0.0133737	ENSG00000203875.5	ADD1
p9726	A_24_P100742	0.804535	0.01604	ENSG00000230876.2	ADD1
p29824	A_24_P100742	0.860616	0.00608183	XLOC_001920	ADD1
p23100	A_24_P100742	0.826363	0.0114426	XLOC_004629	ADD1
p29611	A_24_P100742	0.846604	0.00801737	XLOC_009562	ADD1
p20977	A_24_P100742	0.82052	0.0125782	XLOC_002473	ADD1
p33631	A_24_P100742	0.819377	0.0128084	XLOC_003501	ADD1
p21352	A_24_P100742	0.893423	0.00278968	XLOC_001920	ADD1
p29797	A_24_P100742	0.822685	0.0121494	XLOC_002473	ADD1
p4675	A_24_P100742	0.823001	0.0120876	ENSG00000230805.2	ADD1
p6717	A_33_P3215720	0.80958	0.0148902	ENSG00000266677.1	PPP1R2
p6859	A_33_P3215720	0.842959	0.00857781	ENSG00000267121.1	PPP1R2
p2467	A_33_P3215720	0.80566	0.0157791	ENSG00000150316.7	PPP1R2
p24996	A_33_P3215720	0.84097	0.00889373	LOC100653021	PPP1R2
p11889	A_33_P3215720	0.897856	0.00246434	ENSG00000248839.1	PPP1R2
p24908	A_33_P3215720	0.829461	0.0108678	LOC400027	PPP1R2
p31	A_33_P3215720	0.848753	0.00769817	ENSG00000243558.1	PPP1R2
p6930	A_33_P3215720	0.801509	0.0167559	ENSG00000167117.4	PPP1R2
p5974	A_23_P39386	0.817526	0.0131865	ENSG00000262721.1	HCST
p8429	A_23_P39386	0.810484	0.0146897	ENSG00000267827.1	HCST
p29798	A_23_P39386	-0.917593	0.00131401	XLOC_002473	HCST
p6027	A_23_P39386	0.819069	0.0128709	ENSG00000260194.1	HCST
p30335	A_23_P39386	-0.816682	0.0133614	ENSG00000269609.1	HCST
p23516	A_23_P39386	0.894219	0.0027293	XLOC_005449	HCST
p14390	A_23_P39386	0.88049	0.00389397	ENSG00000233044.1	HCST
p35244_v4	A_23_P39386	0.817864	0.013117	ENSG00000203875.5	HCST
p24897	A_23_P39386	0.841005	0.00888815	LOC100129203	HCST
p24054	A_23_P39386	0.828764	0.0109954	XLOC_007231	HCST
p35242_v4	A_23_P39386	0.814289	0.0138649	ENSG00000203875.5	HCST
p13888	A_23_P39386	0.833077	0.0102204	ENSG00000249478.1	HCST
p35241_v4	A_23_P39386	0.829463	0.0108675	ENSG00000203875.5	HCST
p14742	A_23_P39386	0.835341	0.0098279	ENSG00000233138.1	HCST
p37875_v4	A_23_P39386	0.817777	0.013135	ENSG00000203875.6	HCST
p16350	A_23_P39386	0.814571	0.0138049	ENSG00000253286.1	HCST
p35243_v4	A_23_P39386	0.828296	0.0110818	ENSG00000203875.5	HCST
p35690_v4	A_23_P39386	0.884205	0.00355233	XLOC_010743	HCST
p24996	A_24_P237912	0.9293	0.000837289	LOC100653021	FAM115C
p36400_v4	A_24_P237912	0.841714	0.00877469	HOTAIRM1	FAM115C
p6027	A_24_P237912	0.828075	0.0111226	ENSG00000260194.1	FAM115C
p26975	A_24_P237912	0.867479	0.00525536	uc.25-	FAM115C
p24908	A_24_P237912	0.806114	0.0156744	LOC400027	FAM115C
p24897	A_24_P237912	0.801213	0.0168267	LOC100129203	FAM115C
p33631	A_24_P237912	0.818111	0.0130663	XLOC_003501	FAM115C
p34512_v4	A_24_P237912	0.86622	0.00540116	ENSG00000266947.1	FAM115C
p35690_v4	A_24_P237912	0.858934	0.00629637	XLOC_010743	FAM115C
p33841	A_24_P237912	0.883084	0.00365329	AK311257	FAM115C
p20156	A_24_P237912	0.854576	0.00687444	XLOC_012444	FAM115C
p33607	A_24_P237912	0.863745	0.00569548	ENSG00000230028.1	FAM115C
p1265	A_33_P3234292	0.819503	0.0127829	ENSG00000232959.1	CD244
p29172	A_33_P3234292	-0.800402	0.0170225	ENSG00000267121.1	CD244
p2705	A_33_P3234292	-0.869005	0.00508194	ENSG00000254489.1	CD244
p18989	A_32_P155631	0.804819	0.015974	XLOC_010529	SDHD
p6932	A_32_P155631	-0.837659	0.00943599	ENSG00000167117.4	SDHD
p24996	A_23_P350551	0.913241	0.00152822	LOC100653021	C12orf57
p36400_v4	A_23_P350551	0.843974	0.00841929	HOTAIRM1	C12orf57
p26975	A_23_P350551	0.855293	0.00677703	uc.25-	C12orf57
p24908	A_23_P350551	0.826908	0.0113401	LOC400027	C12orf57
p24897	A_23_P350551	0.838174	0.00935044	LOC100129203	C12orf57
p34512_v4	A_23_P350551	0.803825	0.0162062	ENSG00000266947.1	C12orf57
p35690_v4	A_23_P350551	0.850816	0.00739955	XLOC_010743	C12orf57
p33841	A_23_P350551	0.89435	0.00271947	AK311257	C12orf57
p6897	A_23_P416747	0.876422	0.00429161	ENSG00000234494.2	CD3E
p26975	A_23_P416747	0.959591	0.00016	uc.25-	CD3E
p37498_v4	A_23_P416747	0.901679	0.00220442	ENSG00000272700.1	CD3E
p19808	A_23_P416747	0.929934	0.000815356	XLOC_011339	CD3E
p11207	A_23_P416747	0.802011	0.0166358	ENSG00000230149.2	CD3E
p33841	A_23_P416747	0.881434	0.00380521	AK311257	CD3E
p20156	A_23_P416747	0.854307	0.00691117	XLOC_012444	CD3E
p863	A_23_P149099	0.815312	0.0136483	ENSG00000225886.1	DDOST
p33865	A_23_P149099	0.89383	0.00275873	HIX0014588	DDOST
p21327	A_23_P149099	0.80654	0.0155766	XLOC_001869	DDOST
p36434_v4	A_23_P149099	0.849208	0.0076316	LOC644554	DDOST
RNA147330|p0434_imsncRNA841	A_23_P202720	0.80124	0.0168204	nc082	SLC35C1
p6898	A_23_P202720	0.818661	0.0129538	ENSG00000234494.2	SLC35C1
p2705	A_23_P202720	-0.815816	0.0135422	ENSG00000254489.1	SLC35C1
p298	A_23_P137586	0.835338	0.0098285	ENSG00000237416.2	GMEB1
p13448	A_23_P137586	0.86729	0.00527704	ENSG00000230551.3	GMEB1
p7078	A_23_P137586	0.857864	0.00643531	ENSG00000263069.1	GMEB1
p9752	A_23_P137586	0.801912	0.0166594	ENSG00000235586.1	GMEB1
p36400_v4	A_23_P137586	0.896322	0.00257398	HOTAIRM1	GMEB1
p27609	A_23_P137586	0.818749	0.012936	uc.151+	GMEB1
p6897	A_23_P137586	0.834576	0.00995954	ENSG00000234494.2	GMEB1
p26975	A_23_P137586	0.825339	0.0116368	uc.25-	GMEB1
p37498_v4	A_23_P137586	0.868796	0.00510552	ENSG00000272700.1	GMEB1
p14038	A_23_P137586	0.928767	0.000856037	ENSG00000250909.1	GMEB1
p19808	A_23_P137586	0.820634	0.0125554	XLOC_011339	GMEB1
p8163	A_23_P137586	0.842481	0.008653	ENSG00000266936.1	GMEB1
p26786	A_23_P137586	0.950856	0.000285902	HIX0213194	GMEB1
p33434	A_23_P137586	0.841077	0.00887665	ENSG00000260550.2	GMEB1
p33631	A_23_P137586	0.860285	0.00612372	XLOC_003501	GMEB1
p3666	A_23_P137586	0.880147	0.00392654	ENSG00000258017.1	GMEB1
p13449	A_23_P137586	0.850157	0.00749411	ENSG00000230551.3	GMEB1
p20157	A_23_P137586	0.905684	0.00195187	XLOC_012444	GMEB1
p2704	A_23_P137586	0.842909	0.00858554	ENSG00000254489.1	GMEB1
p34512_v4	A_23_P137586	0.829724	0.0108198	ENSG00000266947.1	GMEB1
p33838	A_23_P137586	0.856692	0.00658975	CR936829	GMEB1
p37875_v4	A_23_P137586	0.896056	0.00259332	ENSG00000203875.6	GMEB1
p16108	A_23_P137586	0.831192	0.0105548	ENSG00000253112.1	GMEB1
p33841	A_23_P137586	0.893962	0.00274874	AK311257	GMEB1
p20156	A_23_P137586	0.903423	0.00209199	XLOC_012444	GMEB1
p2095	A_24_P73389	0.836284	0.00966731	ENSG00000269609.1	STK24
p16351	A_24_P73389	0.861754	0.00593948	ENSG00000253286.1	STK24
p6934	A_24_P73389	0.923723	0.00104698	ENSG00000167117.4	STK24
p34466_v4	A_24_P73389	0.892548	0.00285696	ENSG00000196364.7	STK24
p34358_v4	A_24_P73389	0.892254	0.00287989	ENSG00000230805.2	STK24
p2197	A_24_P73389	0.858809	0.00631248	ENSG00000251381.2	STK24
p781	A_24_P73389	0.925028	0.000995139	ENSG00000230415.1	STK24
p10664	A_24_P73389	0.884158	0.00355652	ENSG00000235609.3	STK24
p10665	A_24_P73389	0.823243	0.0120406	ENSG00000235609.3	STK24
p6716	A_24_P73389	0.926917	0.000923166	ENSG00000266677.1	STK24
p23102	A_24_P73389	0.892903	0.00282953	XLOC_004629	STK24
p952	A_24_P73389	0.849134	0.00764241	ENSG00000223390.1	STK24
p20978	A_24_P73389	0.831043	0.0105815	XLOC_002473	STK24
p34148_v4	A_24_P73389	0.858721	0.00632392	ENSG00000251381.2	STK24
p36398_v4	A_24_P73389	0.900879	0.00225722	LOC100652739	STK24
p20278	A_24_P73389	0.861294	0.00599675	XLOC_012145	STK24
p2195	A_24_P73389	0.901563	0.00221202	ENSG00000251381.2	STK24
p14268	A_24_P73389	0.90877	0.00177074	ENSG00000203875.5	STK24
p29505	A_24_P73389	0.80844	0.0151453	ENSG00000253740.1	STK24
p9726	A_24_P73389	0.900533	0.00228033	ENSG00000230876.2	STK24
p23100	A_24_P73389	0.850699	0.00741632	XLOC_004629	STK24
p29611	A_24_P73389	0.880105	0.00393056	XLOC_009562	STK24
p4676	A_24_P73389	0.822577	0.0121707	ENSG00000230805.2	STK24
p20977	A_24_P73389	0.877124	0.00422123	XLOC_002473	STK24
RNA147327|p0431_imsncRNA841	A_24_P73389	0.895231	0.00265386	nc082	STK24
p33901	A_24_P73389	0.8881	0.00321555	uc.46-	STK24
p3666	A_24_P73389	0.833419	0.0101605	ENSG00000258017.1	STK24
p21352	A_24_P73389	0.876627	0.00427093	XLOC_001920	STK24
p27802	A_24_P73389	0.812604	0.0142266	uc.263+	STK24
p35240_v4	A_24_P73389	0.870806	0.00488214	ENSG00000203875.5	STK24
p35224_v4	A_24_P73389	0.818278	0.013032	ENSG00000242973.2	STK24
p8152	A_24_P73389	0.917425	0.00132191	ENSG00000269371.1	STK24
p33865	A_24_P73389	0.813934	0.0139405	HIX0014588	STK24
p34467_v4	A_24_P73389	0.827329	0.0112613	ENSG00000196364.7	STK24
p782	A_24_P73389	0.815125	0.0136876	ENSG00000230415.1	STK24
p29796	A_24_P73389	0.839006	0.00921303	XLOC_002473	STK24
p33847	A_24_P73389	0.915874	0.00139611	AX747809	STK24
p4674	A_24_P73389	0.921074	0.00115753	ENSG00000230805.2	STK24
p33947	A_24_P73389	0.924814	0.00100356	LIT3611	STK24
p15626	A_24_P73389	0.838569	0.00928497	ENSG00000254002.1	STK24
p29797	A_24_P73389	0.847721	0.00785046	XLOC_002473	STK24
p4675	A_24_P73389	0.8874	0.00327446	ENSG00000230805.2	STK24
p36434_v4	A_24_P73389	0.814058	0.013914	LOC644554	STK24
p25137	A_24_P73389	0.804504	0.0160474	LOC729164	STK24
p299	A_24_P73389	0.852389	0.00717683	ENSG00000237416.2	STK24
p5974	A_33_P3404749	0.831287	0.0105378	ENSG00000262721.1	FMN1
p13235	A_33_P3404749	0.809806	0.01484	ENSG00000225407.3	FMN1
p36400_v4	A_33_P3404749	0.889883	0.00306853	HOTAIRM1	FMN1
p34994_v4	A_33_P3404749	0.820195	0.0126435	ENSG00000244030.1	FMN1
p33809	A_33_P3404749	0.852594	0.00714811	AX748067	FMN1
p23516	A_33_P3404749	0.802133	0.0166065	XLOC_005449	FMN1
p14390	A_33_P3404749	0.860266	0.00612607	ENSG00000233044.1	FMN1
p33434	A_33_P3404749	0.817006	0.0132941	ENSG00000260550.2	FMN1
p27802	A_33_P3404749	0.835236	0.00984594	uc.263+	FMN1
p20072	A_33_P3404749	0.80611	0.0156753	XLOC_011769	FMN1
p35242_v4	A_33_P3404749	0.949213	0.000315137	ENSG00000203875.5	FMN1
p36536_v4	A_33_P3404749	0.850379	0.00746216	ENSG00000203875.5	FMN1
p35241_v4	A_33_P3404749	0.848393	0.00775114	ENSG00000203875.5	FMN1
p23517	A_33_P3404749	0.860492	0.0060975	XLOC_005449	FMN1
p37875_v4	A_33_P3404749	0.859602	0.00621064	ENSG00000203875.6	FMN1
p2465	A_33_P3404749	0.821448	0.0123933	ENSG00000150316.7	FMN1
p21976	A_33_P3404749	0.936994	0.000596131	XLOC_003365	FMN1
p35243_v4	A_33_P3404749	0.853411	0.00703448	ENSG00000203875.5	FMN1
p35690_v4	A_33_P3404749	0.807876	0.0152726	XLOC_010743	FMN1
p21377	A_33_P3404749	0.849601	0.00757448	XLOC_013670	FMN1
p6717	A_33_P3341787	0.830087	0.010754	ENSG00000266677.1	IDS
p6859	A_33_P3341787	0.879096	0.00402746	ENSG00000267121.1	IDS
p2467	A_33_P3341787	0.855545	0.00674302	ENSG00000150316.7	IDS
p24996	A_33_P3341787	0.885585	0.00343049	LOC100653021	IDS
p11889	A_33_P3341787	0.847823	0.00783533	ENSG00000248839.1	IDS
p23517	A_33_P3341787	0.835912	0.00973052	XLOC_005449	IDS
p35690_v4	A_33_P3341787	0.824872	0.0117259	XLOC_010743	IDS
p298	A_33_P3357759	0.807595	0.0153363	ENSG00000237416.2	HEATR7B1
p13448	A_33_P3357759	0.816122	0.0134782	ENSG00000230551.3	HEATR7B1
p2095	A_33_P3357759	0.856164	0.00665996	ENSG00000269609.1	HEATR7B1
p16351	A_33_P3357759	0.808966	0.0150273	ENSG00000253286.1	HEATR7B1
p6934	A_33_P3357759	0.933926	0.000685887	ENSG00000167117.4	HEATR7B1
p26180	A_33_P3357759	0.910024	0.00170035	AX747758	HEATR7B1
p2093	A_33_P3357759	0.887076	0.00330197	ENSG00000269609.1	HEATR7B1
p34358_v4	A_33_P3357759	0.819879	0.0127069	ENSG00000230805.2	HEATR7B1
p10664	A_33_P3357759	0.866388	0.00538153	ENSG00000235609.3	HEATR7B1
p10665	A_33_P3357759	0.854117	0.00693717	ENSG00000235609.3	HEATR7B1
p23102	A_33_P3357759	0.860727	0.00606783	XLOC_004629	HEATR7B1
p952	A_33_P3357759	0.831869	0.0104339	ENSG00000223390.1	HEATR7B1
p20978	A_33_P3357759	0.848117	0.00779176	XLOC_002473	HEATR7B1
p34148_v4	A_33_P3357759	0.993944	5.53e-07	ENSG00000251381.2	HEATR7B1
p2195	A_33_P3357759	0.884938	0.00348725	ENSG00000251381.2	HEATR7B1
p14268	A_33_P3357759	0.895913	0.0026037	ENSG00000203875.5	HEATR7B1
p27483	A_33_P3357759	0.801142	0.0168439	uc.454-	HEATR7B1
p14038	A_33_P3357759	0.878344	0.00410064	ENSG00000250909.1	HEATR7B1
p9726	A_33_P3357759	0.991433	1.56e-06	ENSG00000230876.2	HEATR7B1
p29824	A_33_P3357759	0.958134	0.000177735	XLOC_001920	HEATR7B1
p23100	A_33_P3357759	0.998578	7.19e-09	XLOC_004629	HEATR7B1
p26786	A_33_P3357759	0.862976	0.0057889	HIX0213194	HEATR7B1
p29611	A_33_P3357759	0.997873	2.4e-08	XLOC_009562	HEATR7B1
p4676	A_33_P3357759	0.90497	0.00199547	ENSG00000230805.2	HEATR7B1
p20977	A_33_P3357759	0.999149	1.54e-09	XLOC_002473	HEATR7B1
RNA147327|p0431_imsncRNA841	A_33_P3357759	0.826227	0.0114683	nc082	HEATR7B1
p34513_v4	A_33_P3357759	0.929204	0.000840647	ENSG00000266947.1	HEATR7B1
p3666	A_33_P3357759	0.813907	0.0139463	ENSG00000258017.1	HEATR7B1
p21352	A_33_P3357759	0.915457	0.00141651	XLOC_001920	HEATR7B1
p8152	A_33_P3357759	0.851699	0.00727395	ENSG00000269371.1	HEATR7B1
p34467_v4	A_33_P3357759	0.876798	0.00425383	ENSG00000196364.7	HEATR7B1
p2704	A_33_P3357759	0.825384	0.0116282	ENSG00000254489.1	HEATR7B1
p782	A_33_P3357759	0.939424	0.000530766	ENSG00000230415.1	HEATR7B1
p33847	A_33_P3357759	0.900357	0.00229216	AX747809	HEATR7B1
p4674	A_33_P3357759	0.913916	0.00149363	ENSG00000230805.2	HEATR7B1
p13889	A_33_P3357759	0.968578	7.57e-05	ENSG00000249478.1	HEATR7B1
p15626	A_33_P3357759	0.817682	0.0131545	ENSG00000254002.1	HEATR7B1
p29797	A_33_P3357759	0.99792	2.25e-08	XLOC_002473	HEATR7B1
p4675	A_33_P3357759	0.986187	6.52e-06	ENSG00000230805.2	HEATR7B1
p16108	A_33_P3357759	0.885063	0.00347625	ENSG00000253112.1	HEATR7B1
p25137	A_33_P3357759	0.835857	0.00973981	LOC729164	HEATR7B1
p299	A_33_P3357759	0.808276	0.0151824	ENSG00000237416.2	HEATR7B1
p8428	A_33_P3237266	-0.850934	0.00738268	ENSG00000267827.1	IDS
p2095	A_23_P12329	0.854168	0.00693016	ENSG00000269609.1	APH1A
p6934	A_23_P12329	0.841328	0.00883632	ENSG00000167117.4	APH1A
p34466_v4	A_23_P12329	0.810213	0.0147496	ENSG00000196364.7	APH1A
p781	A_23_P12329	0.899284	0.00236504	ENSG00000230415.1	APH1A
p10664	A_23_P12329	0.816175	0.0134671	ENSG00000235609.3	APH1A
p36689_v4	A_23_P12329	0.829494	0.0108617	ENSG00000250988.3	APH1A
p10665	A_23_P12329	0.866769	0.00533725	ENSG00000235609.3	APH1A
p23102	A_23_P12329	0.852447	0.00716874	XLOC_004629	APH1A
p36398_v4	A_23_P12329	0.851487	0.00730405	LOC100652739	APH1A
p2195	A_23_P12329	0.835335	0.00982899	ENSG00000251381.2	APH1A
p14268	A_23_P12329	0.910417	0.0016787	ENSG00000203875.5	APH1A
p30285	A_23_P12329	0.848598	0.007721	ASO2009	APH1A
p9726	A_23_P12329	0.809516	0.0149043	ENSG00000230876.2	APH1A
RNA147327|p0431_imsncRNA841	A_23_P12329	0.853782	0.00698323	nc082	APH1A
p33901	A_23_P12329	0.937415	0.000584436	uc.46-	APH1A
p21352	A_23_P12329	0.806053	0.0156885	XLOC_001920	APH1A
p35240_v4	A_23_P12329	0.803634	0.0162511	ENSG00000203875.5	APH1A
p35224_v4	A_23_P12329	0.815348	0.0136405	ENSG00000242973.2	APH1A
p8152	A_23_P12329	0.819189	0.0128465	ENSG00000269371.1	APH1A
p2094	A_23_P12329	0.800882	0.0169066	ENSG00000269609.1	APH1A
p33865	A_23_P12329	0.894772	0.00268789	HIX0014588	APH1A
p21327	A_23_P12329	0.822334	0.0122185	XLOC_001869	APH1A
p29796	A_23_P12329	0.816466	0.0134064	XLOC_002473	APH1A
p33847	A_23_P12329	0.810317	0.0147266	AX747809	APH1A
p33947	A_23_P12329	0.941945	0.000468119	LIT3611	APH1A
p4675	A_23_P12329	0.834137	0.0100355	ENSG00000230805.2	APH1A
p36434_v4	A_23_P12329	0.841979	0.00873258	LOC644554	APH1A
p2095	A_19_P00800549	0.815277	0.0136555	ENSG00000269609.1	PMF1
p16351	A_19_P00800549	0.80114	0.0168444	ENSG00000253286.1	PMF1
p23102	A_19_P00800549	0.823128	0.0120629	XLOC_004629	PMF1
p24908	A_19_P00800549	0.810152	0.0147631	LOC400027	PMF1
p6861	A_19_P00800549	-0.834384	0.00999274	ENSG00000267121.1	PMF1
p4676	A_19_P00800549	0.835209	0.00985062	ENSG00000230805.2	PMF1
p34235_v4	A_19_P00800549	0.915372	0.00142068	ENSG00000246985.2	PMF1
p35224_v4	A_19_P00800549	0.820238	0.0126347	ENSG00000242973.2	PMF1
p31	A_19_P00800549	0.919923	0.00120783	ENSG00000243558.1	PMF1
p6897	A_23_P20832	0.866552	0.00536242	ENSG00000234494.2	SPTAN1
p19808	A_23_P20832	0.865053	0.00553862	XLOC_011339	SPTAN1
p33841	A_23_P20832	0.814621	0.0137944	AK311257	SPTAN1
p33865	A_23_P164035	0.848573	0.00772465	HIX0014588	PSMC5
p33947	A_23_P164035	0.811335	0.0145028	LIT3611	PSMC5
p1265	A_32_P35800	0.882081	0.00374519	ENSG00000232959.1	KIAA0947
p24996	A_32_P35800	0.89752	0.00248811	LOC100653021	KIAA0947
p26975	A_32_P35800	0.864006	0.00566398	uc.25-	KIAA0947
p33631	A_32_P35800	0.803871	0.0161954	XLOC_003501	KIAA0947
p29172	A_32_P35800	-0.867733	0.00522623	ENSG00000267121.1	KIAA0947
p35690_v4	A_32_P35800	0.811801	0.0144009	XLOC_010743	KIAA0947
p33841	A_32_P35800	0.848139	0.00778854	AK311257	KIAA0947
p20156	A_32_P35800	0.866225	0.00540064	XLOC_012444	KIAA0947
p33607	A_32_P35800	0.839588	0.0091176	ENSG00000230028.1	KIAA0947
p298	A_21_P0009313	0.810751	0.0146308	ENSG00000237416.2	XLOC_012444
p13448	A_21_P0009313	0.863923	0.00567398	ENSG00000230551.3	XLOC_012444
p2095	A_21_P0009313	0.827513	0.011227	ENSG00000269609.1	XLOC_012444
p26826	A_21_P0009313	0.848686	0.00770804	HIX0032156	XLOC_012444
p16351	A_21_P0009313	0.83353	0.0101411	ENSG00000253286.1	XLOC_012444
p6934	A_21_P0009313	0.857406	0.0064954	ENSG00000167117.4	XLOC_012444
p26180	A_21_P0009313	0.805474	0.015822	AX747758	XLOC_012444
p34466_v4	A_21_P0009313	0.865747	0.00545668	ENSG00000196364.7	XLOC_012444
p2093	A_21_P0009313	0.805445	0.0158287	ENSG00000269609.1	XLOC_012444
p34358_v4	A_21_P0009313	0.897501	0.00248942	ENSG00000230805.2	XLOC_012444
p9752	A_21_P0009313	0.82244	0.0121975	ENSG00000235586.1	XLOC_012444
p36400_v4	A_21_P0009313	0.838287	0.00933155	HOTAIRM1	XLOC_012444
p27609	A_21_P0009313	0.947615	0.000345412	uc.151+	XLOC_012444
p10664	A_21_P0009313	0.824446	0.0118078	ENSG00000235609.3	XLOC_012444
p9728	A_21_P0009313	0.832362	0.0103465	ENSG00000230876.2	XLOC_012444
p6716	A_21_P0009313	0.822072	0.0122699	ENSG00000266677.1	XLOC_012444
p23102	A_21_P0009313	0.802717	0.0164677	XLOC_004629	XLOC_012444
p952	A_21_P0009313	0.916557	0.00136307	ENSG00000223390.1	XLOC_012444
p34148_v4	A_21_P0009313	0.877334	0.00420026	ENSG00000251381.2	XLOC_012444
p2195	A_21_P0009313	0.885772	0.00341418	ENSG00000251381.2	XLOC_012444
p14268	A_21_P0009313	0.829445	0.0108707	ENSG00000203875.5	XLOC_012444
p34994_v4	A_21_P0009313	0.820098	0.0126629	ENSG00000244030.1	XLOC_012444
p27483	A_21_P0009313	0.840539	0.00896319	uc.454-	XLOC_012444
p14038	A_21_P0009313	0.848254	0.00777156	ENSG00000250909.1	XLOC_012444
p9726	A_21_P0009313	0.911039	0.00164474	ENSG00000230876.2	XLOC_012444
p29824	A_21_P0009313	0.835854	0.00974026	XLOC_001920	XLOC_012444
p23100	A_21_P0009313	0.905539	0.00196071	XLOC_004629	XLOC_012444
p26786	A_21_P0009313	0.900787	0.00226335	HIX0213194	XLOC_012444
p29611	A_21_P0009313	0.90299	0.00211957	XLOC_009562	XLOC_012444
p6860	A_21_P0009313	-0.802154	0.0166015	ENSG00000267121.1	XLOC_012444
p4676	A_21_P0009313	0.877532	0.0041806	ENSG00000230805.2	XLOC_012444
p20977	A_21_P0009313	0.903447	0.00209048	XLOC_002473	XLOC_012444
RNA147327|p0431_imsncRNA841	A_21_P0009313	0.871608	0.00479473	nc082	XLOC_012444
p33434	A_21_P0009313	0.86677	0.00533712	ENSG00000260550.2	XLOC_012444
RNA147328|p0432_imsncRNA841	A_21_P0009313	0.866982	0.00531264	nc082	XLOC_012444
p34513_v4	A_21_P0009313	0.870231	0.0049454	ENSG00000266947.1	XLOC_012444
p3666	A_21_P0009313	0.879027	0.00403409	ENSG00000258017.1	XLOC_012444
p21352	A_21_P0009313	0.820361	0.01261	XLOC_001920	XLOC_012444
p27802	A_21_P0009313	0.803154	0.0163643	uc.263+	XLOC_012444
p20157	A_21_P0009313	0.831825	0.0104418	XLOC_012444	XLOC_012444
p34467_v4	A_21_P0009313	0.869134	0.00506748	ENSG00000196364.7	XLOC_012444
p2704	A_21_P0009313	0.927435	0.000904011	ENSG00000254489.1	XLOC_012444
p782	A_21_P0009313	0.822528	0.0121803	ENSG00000230415.1	XLOC_012444
p34512_v4	A_21_P0009313	0.848915	0.00767451	ENSG00000266947.1	XLOC_012444
p29796	A_21_P0009313	0.821739	0.0123356	XLOC_002473	XLOC_012444
p33847	A_21_P0009313	0.924689	0.00100846	AX747809	XLOC_012444
p31	A_21_P0009313	0.828804	0.0109881	ENSG00000243558.1	XLOC_012444
p4674	A_21_P0009313	0.930303	0.0008028	ENSG00000230805.2	XLOC_012444
p37875_v4	A_21_P0009313	0.820339	0.0126145	ENSG00000203875.6	XLOC_012444
p13889	A_21_P0009313	0.927903	0.000886953	ENSG00000249478.1	XLOC_012444
p15626	A_21_P0009313	0.930384	0.000800033	ENSG00000254002.1	XLOC_012444
p29797	A_21_P0009313	0.896934	0.00252984	XLOC_002473	XLOC_012444
p4675	A_21_P0009313	0.864585	0.00559444	ENSG00000230805.2	XLOC_012444
p16108	A_21_P0009313	0.936543	0.000608796	ENSG00000253112.1	XLOC_012444
p25137	A_21_P0009313	0.856763	0.00658031	LOC729164	XLOC_012444
p299	A_21_P0009313	0.816981	0.0132993	ENSG00000237416.2	XLOC_012444
p34358_v4	A_33_P3384492	0.85491	0.0068289	ENSG00000230805.2	LOC100127946
p781	A_33_P3384492	0.93618	0.000619133	ENSG00000230415.1	LOC100127946
p34150_v4	A_33_P3384492	0.834094	0.0100429	ENSG00000251381.2	LOC100127946
p10664	A_33_P3384492	0.808838	0.015056	ENSG00000235609.3	LOC100127946
p6716	A_33_P3384492	0.907532	0.00184201	ENSG00000266677.1	LOC100127946
p952	A_33_P3384492	0.8299	0.0107879	ENSG00000223390.1	LOC100127946
p36398_v4	A_33_P3384492	0.918777	0.00125932	LOC100652739	LOC100127946
p20278	A_33_P3384492	0.901635	0.00220727	XLOC_012145	LOC100127946
p2195	A_33_P3384492	0.834603	0.00995474	ENSG00000251381.2	LOC100127946
p14268	A_33_P3384492	0.868727	0.00511331	ENSG00000203875.5	LOC100127946
p29505	A_33_P3384492	0.924362	0.0010214	ENSG00000253740.1	LOC100127946
p17371	A_33_P3384492	0.81775	0.0131405	XLOC_000741	LOC100127946
RNA147327|p0431_imsncRNA841	A_33_P3384492	0.823959	0.0119015	nc082	LOC100127946
p33901	A_33_P3384492	0.88173	0.0037777	uc.46-	LOC100127946
p18372	A_33_P3384492	0.804747	0.0159907	XLOC_009562	LOC100127946
p27802	A_33_P3384492	0.904792	0.00200644	uc.263+	LOC100127946
p254	A_33_P3384492	0.840652	0.00894499	ENSG00000234953.2	LOC100127946
p35240_v4	A_33_P3384492	0.88189	0.00376282	ENSG00000203875.5	LOC100127946
p20072	A_33_P3384492	0.887382	0.003276	XLOC_011769	LOC100127946
p33865	A_33_P3384492	0.871378	0.00481967	HIX0014588	LOC100127946
p21327	A_33_P3384492	0.853143	0.00707158	XLOC_001869	LOC100127946
p29796	A_33_P3384492	0.826699	0.0113793	XLOC_002473	LOC100127946
p33847	A_33_P3384492	0.833411	0.0101619	AX747809	LOC100127946
p33947	A_33_P3384492	0.936813	0.000601196	LIT3611	LOC100127946
p21976	A_33_P3384492	0.822728	0.012141	XLOC_003365	LOC100127946
p36434_v4	A_33_P3384492	0.930447	0.000797909	LOC644554	LOC100127946
p25137	A_33_P3384492	0.818554	0.0129756	LOC729164	LOC100127946
p299	A_33_P3384492	0.901575	0.00221122	ENSG00000237416.2	LOC100127946
p8429	A_23_P4885	0.809124	0.0149919	ENSG00000267827.1	AP2A1
p30285	A_23_P4885	0.814492	0.0138216	ASO2009	AP2A1
p33385	A_23_P106973	0.849926	0.0075274	ENSG00000150316.7	2015-09-09
p812	A_23_P106973	0.844565	0.00832786	ENSG00000226849.1	2015-09-09
p33410	A_23_P106973	0.81353	0.0140269	ENSG00000259115.1	2015-09-09
p2467	A_23_P106973	0.909111	0.00175139	ENSG00000150316.7	2015-09-09
p1265	A_23_P106973	0.840804	0.00892053	ENSG00000232959.1	2015-09-09
p24996	A_23_P106973	0.878611	0.00407449	LOC100653021	2015-09-09
p6027	A_23_P106973	0.824778	0.0117439	ENSG00000260194.1	2015-09-09
p25723	A_23_P106973	0.874179	0.00452153	DL492557	2015-09-09
p16132	A_23_P106973	0.898925	0.00238975	ENSG00000253356.1	2015-09-09
p29172	A_23_P106973	-0.933644	0.000694579	ENSG00000267121.1	2015-09-09
p33607	A_23_P106973	0.841954	0.00873657	ENSG00000230028.1	2015-09-09
p298	A_23_P107661	0.805818	0.0157425	ENSG00000237416.2	PPP2R1A
p13448	A_23_P107661	0.804623	0.0160196	ENSG00000230551.3	PPP2R1A
p2095	A_23_P107661	0.823614	0.0119684	ENSG00000269609.1	PPP2R1A
p26180	A_23_P107661	0.825996	0.0115119	AX747758	PPP2R1A
p34466_v4	A_23_P107661	0.844186	0.00838635	ENSG00000196364.7	PPP2R1A
p36400_v4	A_23_P107661	0.897612	0.00248155	HOTAIRM1	PPP2R1A
p27609	A_23_P107661	0.846521	0.00802986	uc.151+	PPP2R1A
p11889	A_23_P107661	0.827227	0.0112805	ENSG00000248839.1	PPP2R1A
p27483	A_23_P107661	0.8182	0.0130481	uc.454-	PPP2R1A
p9726	A_23_P107661	0.836845	0.00957258	ENSG00000230876.2	PPP2R1A
p24908	A_23_P107661	0.820632	0.0125558	LOC400027	PPP2R1A
p23100	A_23_P107661	0.804923	0.0159499	XLOC_004629	PPP2R1A
p29611	A_23_P107661	0.823524	0.0119859	XLOC_009562	PPP2R1A
p20977	A_23_P107661	0.812923	0.0141575	XLOC_002473	PPP2R1A
RNA147327|p0431_imsncRNA841	A_23_P107661	0.81204	0.0143489	nc082	PPP2R1A
p33631	A_23_P107661	0.856499	0.00661532	XLOC_003501	PPP2R1A
p21352	A_23_P107661	0.835232	0.00984657	XLOC_001920	PPP2R1A
p34467_v4	A_23_P107661	0.885722	0.00341852	ENSG00000196364.7	PPP2R1A
p36536_v4	A_23_P107661	0.868584	0.00512937	ENSG00000203875.5	PPP2R1A
p2704	A_23_P107661	0.875068	0.0044295	ENSG00000254489.1	PPP2R1A
p34512_v4	A_23_P107661	0.836361	0.00965427	ENSG00000266947.1	PPP2R1A
p29796	A_23_P107661	0.879844	0.00395545	XLOC_002473	PPP2R1A
p33847	A_23_P107661	0.906723	0.0018896	AX747809	PPP2R1A
p31	A_23_P107661	0.848248	0.0077724	ENSG00000243558.1	PPP2R1A
p4674	A_23_P107661	0.875916	0.00434284	ENSG00000230805.2	PPP2R1A
p37875_v4	A_23_P107661	0.81155	0.0144557	ENSG00000203875.6	PPP2R1A
p13889	A_23_P107661	0.803523	0.0162773	ENSG00000249478.1	PPP2R1A
p6930	A_23_P107661	0.856355	0.00663457	ENSG00000167117.4	PPP2R1A
p15626	A_23_P107661	0.90494	0.00199731	ENSG00000254002.1	PPP2R1A
p29797	A_23_P107661	0.800427	0.0170165	XLOC_002473	PPP2R1A
p21976	A_23_P107661	0.829672	0.0108293	XLOC_003365	PPP2R1A
p16108	A_23_P107661	0.812295	0.0142935	ENSG00000253112.1	PPP2R1A
p7079	A_24_P941912	0.888356	0.00319416	ENSG00000263069.1	DTX3L
p13448	A_23_P163025	0.83278	0.0102726	ENSG00000230551.3	RNASE3
p26180	A_23_P163025	0.925637	0.000971551	AX747758	RNASE3
p34148_v4	A_23_P163025	0.875609	0.00437406	ENSG00000251381.2	RNASE3
p14038	A_23_P163025	0.848009	0.00780771	ENSG00000250909.1	RNASE3
p9726	A_23_P163025	0.848602	0.00772038	ENSG00000230876.2	RNASE3
p29824	A_23_P163025	0.877016	0.00423195	XLOC_001920	RNASE3
p23100	A_23_P163025	0.903306	0.00209944	XLOC_004629	RNASE3
p26786	A_23_P163025	0.800597	0.0169753	HIX0213194	RNASE3
p29611	A_23_P163025	0.897851	0.00246466	XLOC_009562	RNASE3
p20977	A_23_P163025	0.87676	0.00425758	XLOC_002473	RNASE3
p33631	A_23_P163025	0.854754	0.00685022	XLOC_003501	RNASE3
p34513_v4	A_23_P163025	0.973126	4.76e-05	ENSG00000266947.1	RNASE3
p21352	A_23_P163025	0.895898	0.00260482	XLOC_001920	RNASE3
p26390	A_23_P163025	0.91719	0.00133296	BC041623	RNASE3
p13889	A_23_P163025	0.92088	0.00116591	ENSG00000249478.1	RNASE3
p29797	A_23_P163025	0.907605	0.0018378	XLOC_002473	RNASE3
p28880	A_23_P163025	0.9001	0.00230946	LIT3584	RNASE3
p4675	A_23_P163025	0.833962	0.0100658	ENSG00000230805.2	RNASE3
p33385	A_23_P55376	0.858608	0.00633843	ENSG00000150316.7	KIAA1267
p812	A_23_P55376	0.895512	0.00263313	ENSG00000226849.1	KIAA1267
p4197	A_23_P55376	-0.877243	0.00420935	ENSG00000227258.1	KIAA1267
p12145	A_23_P55376	-0.828293	0.0110823	ENSG00000223882.1	KIAA1267
p25723	A_23_P55376	0.918926	0.00125256	DL492557	KIAA1267
p34266_v4	A_23_P55376	0.907959	0.00181724	ENSG00000258017.1	KIAA1267
p20979	A_23_P55376	-0.867919	0.005205	XLOC_002473	KIAA1267
p33386	A_23_P55376	0.807411	0.0153779	ENSG00000150316.7	KIAA1267
p24996	A_24_P74160	0.867916	0.00520529	LOC100653021	SNRPD2
p6027	A_24_P74160	0.856121	0.00666574	ENSG00000260194.1	SNRPD2
p16350	A_24_P74160	0.902194	0.00217081	ENSG00000253286.1	SNRPD2
p13449	A_24_P941866	0.823477	0.0119949	ENSG00000230551.3	C5orf56
p20156	A_24_P941866	0.815171	0.0136779	XLOC_012444	C5orf56
p2095	A_23_P78944	0.899763	0.00233235	ENSG00000269609.1	AMH
p16351	A_23_P78944	0.889268	0.00311868	ENSG00000253286.1	AMH
p6934	A_23_P78944	0.896798	0.00253963	ENSG00000167117.4	AMH
p34466_v4	A_23_P78944	0.962705	0.000126088	ENSG00000196364.7	AMH
p34358_v4	A_23_P78944	0.833393	0.0101652	ENSG00000230805.2	AMH
p2197	A_23_P78944	0.832387	0.0103421	ENSG00000251381.2	AMH
p781	A_23_P78944	0.801699	0.0167102	ENSG00000230415.1	AMH
p6716	A_23_P78944	0.862651	0.00582864	ENSG00000266677.1	AMH
p23102	A_23_P78944	0.904884	0.00200078	XLOC_004629	AMH
p20978	A_23_P78944	0.826543	0.0114087	XLOC_002473	AMH
p34148_v4	A_23_P78944	0.803396	0.0163071	ENSG00000251381.2	AMH
p2195	A_23_P78944	0.828282	0.0110844	ENSG00000251381.2	AMH
p30335	A_23_P78944	-0.822778	0.0121313	ENSG00000269609.1	AMH
p33809	A_23_P78944	0.845162	0.00823622	AX748067	AMH
p9726	A_23_P78944	0.879245	0.00401298	ENSG00000230876.2	AMH
p23516	A_23_P78944	0.815252	0.0136609	XLOC_005449	AMH
p23100	A_23_P78944	0.807803	0.015289	XLOC_004629	AMH
p6861	A_23_P78944	-0.830057	0.0107595	ENSG00000267121.1	AMH
p29611	A_23_P78944	0.834585	0.00995783	XLOC_009562	AMH
p4676	A_23_P78944	0.857885	0.00643259	ENSG00000230805.2	AMH
p20977	A_23_P78944	0.840377	0.0089894	XLOC_002473	AMH
RNA147327|p0431_imsncRNA841	A_23_P78944	0.903208	0.00210564	nc082	AMH
p33901	A_23_P78944	0.843532	0.00848808	uc.46-	AMH
p3666	A_23_P78944	0.836267	0.00967017	ENSG00000258017.1	AMH
p21352	A_23_P78944	0.852888	0.00710706	XLOC_001920	AMH
p34235_v4	A_23_P78944	0.880435	0.00389919	ENSG00000246985.2	AMH
p35224_v4	A_23_P78944	0.891016	0.0029774	ENSG00000242973.2	AMH
p8152	A_23_P78944	0.832267	0.0103632	ENSG00000269371.1	AMH
p36536_v4	A_23_P78944	0.903501	0.00208705	ENSG00000203875.5	AMH
p29796	A_23_P78944	0.806443	0.0155989	XLOC_002473	AMH
p23517	A_23_P78944	0.828584	0.0110287	XLOC_005449	AMH
p33847	A_23_P78944	0.887276	0.00328496	AX747809	AMH
p31	A_23_P78944	0.85451	0.00688343	ENSG00000243558.1	AMH
p4674	A_23_P78944	0.958005	0.00017937	ENSG00000230805.2	AMH
p15626	A_23_P78944	0.92484	0.00100253	ENSG00000254002.1	AMH
p29797	A_23_P78944	0.814769	0.013763	XLOC_002473	AMH
p21976	A_23_P78944	0.808711	0.0150844	XLOC_003365	AMH
p4675	A_23_P78944	0.858893	0.00630166	ENSG00000230805.2	AMH
p8342	A_23_P78944	0.891224	0.00296088	ENSG00000266963.1	AMH
p2092	A_23_P78944	-0.834945	0.00989596	ENSG00000269609.1	AMH
p1265	A_33_P3330952	0.868732	0.00511273	ENSG00000232959.1	ATP8A1
p26975	A_33_P3330952	0.940695	0.000498542	uc.25-	ATP8A1
p37498_v4	A_33_P3330952	0.884569	0.00351992	ENSG00000272700.1	ATP8A1
p19808	A_33_P3330952	0.822113	0.0122619	XLOC_011339	ATP8A1
p33631	A_33_P3330952	0.826324	0.01145	XLOC_003501	ATP8A1
p13449	A_33_P3330952	0.852914	0.00710344	ENSG00000230551.3	ATP8A1
p33841	A_33_P3330952	0.911726	0.0016078	AK311257	ATP8A1
p20156	A_33_P3330952	0.890067	0.00305362	XLOC_012444	ATP8A1
p5974	A_24_P19828	0.848292	0.00776593	ENSG00000262721.1	TOE1
p36400_v4	A_24_P19828	0.807687	0.0153154	HOTAIRM1	TOE1
p14390	A_24_P19828	0.83857	0.00928473	ENSG00000233044.1	TOE1
p18372	A_24_P19828	0.810705	0.014641	XLOC_009562	TOE1
p27802	A_24_P19828	0.828264	0.0110876	uc.263+	TOE1
p20072	A_24_P19828	0.818356	0.0130162	XLOC_011769	TOE1
p35242_v4	A_24_P19828	0.891914	0.00290645	ENSG00000203875.5	TOE1
p36536_v4	A_24_P19828	0.840554	0.00896082	ENSG00000203875.5	TOE1
p2465	A_24_P19828	0.913652	0.00150708	ENSG00000150316.7	TOE1
p21976	A_24_P19828	0.948731	0.00032409	XLOC_003365	TOE1
p21377	A_24_P19828	0.862907	0.00579737	XLOC_013670	TOE1
p33385	A_33_P3409886	0.802316	0.0165629	ENSG00000150316.7	VAMP2
p25723	A_33_P3409886	0.801574	0.0167402	DL492557	VAMP2
p36434_v4	A_33_P3409886	-0.824388	0.0118188	LOC644554	VAMP2
p6861	A_21_P0013970	-0.911487	0.0016206	ENSG00000267121.1	LLPH
p34235_v4	A_21_P0013970	0.879583	0.00398047	ENSG00000246985.2	LLPH
p2466	A_21_P0013970	0.859351	0.00624275	ENSG00000150316.7	LLPH
p8342	A_21_P0013970	0.830599	0.0106613	ENSG00000266963.1	LLPH
p13448	A_23_P140994	0.864255	0.00563395	ENSG00000230551.3	DDX19B
p26180	A_23_P140994	0.869015	0.00508086	AX747758	DDX19B
p36400_v4	A_23_P140994	0.826888	0.0113439	HOTAIRM1	DDX19B
p36689_v4	A_23_P140994	0.837703	0.00942864	ENSG00000250988.3	DDX19B
p10665	A_23_P140994	0.861258	0.0060013	ENSG00000235609.3	DDX19B
p10667	A_23_P140994	0.820863	0.0125097	ENSG00000235609.3	DDX19B
p34148_v4	A_23_P140994	0.829525	0.0108562	ENSG00000251381.2	DDX19B
p14268	A_23_P140994	0.870495	0.0049162	ENSG00000203875.5	DDX19B
p9726	A_23_P140994	0.850352	0.00746604	ENSG00000230876.2	DDX19B
p23100	A_23_P140994	0.845356	0.00820647	XLOC_004629	DDX19B
p29611	A_23_P140994	0.873745	0.00456701	XLOC_009562	DDX19B
p20977	A_23_P140994	0.844288	0.00837057	XLOC_002473	DDX19B
p33631	A_23_P140994	0.876037	0.00433049	XLOC_003501	DDX19B
p21352	A_23_P140994	0.932607	0.000727057	XLOC_001920	DDX19B
p34467_v4	A_23_P140994	0.909007	0.00175731	ENSG00000196364.7	DDX19B
p2704	A_23_P140994	0.869857	0.00498681	ENSG00000254489.1	DDX19B
p29796	A_23_P140994	0.859317	0.00624713	XLOC_002473	DDX19B
p33847	A_23_P140994	0.901509	0.00221556	AX747809	DDX19B
p4674	A_23_P140994	0.826671	0.0113846	ENSG00000230805.2	DDX19B
p33947	A_23_P140994	0.852476	0.00716473	LIT3611	DDX19B
p29797	A_23_P140994	0.837301	0.00949588	XLOC_002473	DDX19B
p4675	A_23_P140994	0.810426	0.0147025	ENSG00000230805.2	DDX19B
p16108	A_23_P140994	0.802072	0.0166211	ENSG00000253112.1	DDX19B
p6859	A_24_P291598	0.800266	0.0170554	ENSG00000267121.1	USP4
p20978	A_24_P291598	0.80627	0.0156386	XLOC_002473	USP4
p3666	A_24_P291598	0.804304	0.016094	ENSG00000258017.1	USP4
p26390	A_24_P291598	0.826353	0.0114444	BC041623	USP4
p28495	A_24_P291598	0.836245	0.00967384	ASO3749	USP4
p1265	A_23_P500773	0.950505	0.000291977	ENSG00000232959.1	MAP3K7
p18989	A_23_P500773	0.845811	0.00813728	XLOC_010529	MAP3K7
p26975	A_23_P500773	0.844756	0.00829847	uc.25-	MAP3K7
p2705	A_23_P500773	-0.805095	0.0159098	ENSG00000254489.1	MAP3K7
p298	A_23_P3186	0.842406	0.0086648	ENSG00000237416.2	CCNK
p2095	A_23_P3186	0.823866	0.0119197	ENSG00000269609.1	CCNK
p26180	A_23_P3186	0.81779	0.0131321	AX747758	CCNK
p6859	A_23_P3186	0.874353	0.00450341	ENSG00000267121.1	CCNK
p34466_v4	A_23_P3186	0.82901	0.0109503	ENSG00000196364.7	CCNK
p33410	A_23_P3186	0.815012	0.0137116	ENSG00000259115.1	CCNK
p24996	A_23_P3186	0.836982	0.00954943	LOC100653021	CCNK
p36400_v4	A_23_P3186	0.853082	0.00708015	HOTAIRM1	CCNK
p11889	A_23_P3186	0.85314	0.00707203	ENSG00000248839.1	CCNK
p30335	A_23_P3186	-0.842005	0.00872843	ENSG00000269609.1	CCNK
p9726	A_23_P3186	0.838619	0.00927673	ENSG00000230876.2	CCNK
p24908	A_23_P3186	0.829335	0.0108908	LOC400027	CCNK
p23100	A_23_P3186	0.807549	0.0153467	XLOC_004629	CCNK
p24897	A_23_P3186	0.802475	0.0165252	LOC100129203	CCNK
p29611	A_23_P3186	0.810846	0.01461	XLOC_009562	CCNK
p4676	A_23_P3186	0.833113	0.0102142	ENSG00000230805.2	CCNK
p20977	A_23_P3186	0.81738	0.0132167	XLOC_002473	CCNK
p33631	A_23_P3186	0.814241	0.013875	XLOC_003501	CCNK
p34513_v4	A_23_P3186	0.838069	0.00936784	ENSG00000266947.1	CCNK
p34235_v4	A_23_P3186	0.825873	0.0115353	ENSG00000246985.2	CCNK
p36536_v4	A_23_P3186	0.802139	0.0166052	ENSG00000203875.5	CCNK
p34512_v4	A_23_P3186	0.869188	0.00506139	ENSG00000266947.1	CCNK
p31	A_23_P3186	0.986077	6.68e-06	ENSG00000243558.1	CCNK
p4674	A_23_P3186	0.886283	0.00336994	ENSG00000230805.2	CCNK
p37875_v4	A_23_P3186	0.814209	0.013882	ENSG00000203875.6	CCNK
p26390	A_23_P3186	0.900627	0.00227407	BC041623	CCNK
p13889	A_23_P3186	0.850961	0.00737876	ENSG00000249478.1	CCNK
p6930	A_23_P3186	0.820113	0.0126598	ENSG00000167117.4	CCNK
p15626	A_23_P3186	0.882344	0.00372093	ENSG00000254002.1	CCNK
p29797	A_23_P3186	0.818909	0.0129034	XLOC_002473	CCNK
p4675	A_23_P3186	0.805717	0.015766	ENSG00000230805.2	CCNK
p35690_v4	A_23_P3186	0.86885	0.00509939	XLOC_010743	CCNK
p8429	A_19_P00321851	0.806451	0.0155971	ENSG00000267827.1	HIPK2
p13235	A_19_P00321851	0.852674	0.00713702	ENSG00000225407.3	HIPK2
p35244_v4	A_19_P00321851	0.928775	0.00085575	ENSG00000203875.5	HIPK2
p35241_v4	A_19_P00321851	0.858233	0.00638711	ENSG00000203875.5	HIPK2
p35243_v4	A_19_P00321851	0.900295	0.00229631	ENSG00000203875.5	HIPK2
p34267_v4	A_23_P83110	-0.903583	0.00208186	ENSG00000258017.1	CDK5RAP2
p9728	A_33_P3367850	0.904953	0.0019965	ENSG00000230876.2	CHRM4
p6897	A_33_P3367850	0.839082	0.00920047	ENSG00000234494.2	CHRM4
p19808	A_33_P3367850	0.83709	0.00953128	XLOC_011339	CHRM4
p4569	A_33_P3367850	0.83199	0.0104124	ENSG00000257692.2	CHRM4
p20157	A_33_P3367850	0.91322	0.00152929	XLOC_012444	CHRM4
p2095	A_23_P129169	0.840524	0.00896564	ENSG00000269609.1	CYP11A1
p26826	A_23_P129169	0.876627	0.00427093	HIX0032156	CYP11A1
p16351	A_23_P129169	0.912366	0.00157389	ENSG00000253286.1	CYP11A1
p6934	A_23_P129169	0.927188	0.000913111	ENSG00000167117.4	CYP11A1
p34466_v4	A_23_P129169	0.925428	0.000979621	ENSG00000196364.7	CYP11A1
p34358_v4	A_23_P129169	0.867245	0.00528219	ENSG00000230805.2	CYP11A1
p2197	A_23_P129169	0.808318	0.0151728	ENSG00000251381.2	CYP11A1
p781	A_23_P129169	0.819544	0.0127745	ENSG00000230415.1	CYP11A1
p34150_v4	A_23_P129169	0.816654	0.0133673	ENSG00000251381.2	CYP11A1
p27609	A_23_P129169	0.861364	0.00598802	uc.151+	CYP11A1
p10664	A_23_P129169	0.87741	0.00419269	ENSG00000235609.3	CYP11A1
p6716	A_23_P129169	0.81273	0.0141992	ENSG00000266677.1	CYP11A1
p23102	A_23_P129169	0.880025	0.00393815	XLOC_004629	CYP11A1
p952	A_23_P129169	0.850222	0.00748477	ENSG00000223390.1	CYP11A1
p20978	A_23_P129169	0.826424	0.0114311	XLOC_002473	CYP11A1
p34148_v4	A_23_P129169	0.860661	0.00607617	ENSG00000251381.2	CYP11A1
p36398_v4	A_23_P129169	0.831464	0.0105062	LOC100652739	CYP11A1
p2195	A_23_P129169	0.886746	0.00333015	ENSG00000251381.2	CYP11A1
p14268	A_23_P129169	0.848734	0.00770098	ENSG00000203875.5	CYP11A1
p9726	A_23_P129169	0.93687	0.000599594	ENSG00000230876.2	CYP11A1
p29824	A_23_P129169	0.815781	0.0135496	XLOC_001920	CYP11A1
p23100	A_23_P129169	0.891629	0.00292881	XLOC_004629	CYP11A1
p29611	A_23_P129169	0.905803	0.00194473	XLOC_009562	CYP11A1
p4676	A_23_P129169	0.923122	0.00107144	ENSG00000230805.2	CYP11A1
p20977	A_23_P129169	0.909276	0.00174213	XLOC_002473	CYP11A1
RNA147327|p0431_imsncRNA841	A_23_P129169	0.896195	0.00258321	nc082	CYP11A1
p34513_v4	A_23_P129169	0.829222	0.0109115	ENSG00000266947.1	CYP11A1
p21352	A_23_P129169	0.860549	0.0060903	XLOC_001920	CYP11A1
p27802	A_23_P129169	0.801682	0.0167143	uc.263+	CYP11A1
p35240_v4	A_23_P129169	0.825753	0.0115579	ENSG00000203875.5	CYP11A1
p34235_v4	A_23_P129169	0.818018	0.0130853	ENSG00000246985.2	CYP11A1
p35224_v4	A_23_P129169	0.818252	0.0130374	ENSG00000242973.2	CYP11A1
p34467_v4	A_23_P129169	0.944098	0.000418622	ENSG00000196364.7	CYP11A1
p36536_v4	A_23_P129169	0.874584	0.00447951	ENSG00000203875.5	CYP11A1
p2704	A_23_P129169	0.876254	0.0043085	ENSG00000254489.1	CYP11A1
p782	A_23_P129169	0.823691	0.0119536	ENSG00000230415.1	CYP11A1
p29796	A_23_P129169	0.903843	0.00206552	XLOC_002473	CYP11A1
p33847	A_23_P129169	0.977192	2.92e-05	AX747809	CYP11A1
p31	A_23_P129169	0.861708	0.00594515	ENSG00000243558.1	CYP11A1
p4674	A_23_P129169	0.973904	4.36e-05	ENSG00000230805.2	CYP11A1
p23101	A_23_P129169	0.82368	0.0119556	XLOC_004629	CYP11A1
p13889	A_23_P129169	0.869641	0.00501076	ENSG00000249478.1	CYP11A1
p6930	A_23_P129169	0.856053	0.0066749	ENSG00000167117.4	CYP11A1
p15626	A_23_P129169	0.97403	4.29e-05	ENSG00000254002.1	CYP11A1
p29797	A_23_P129169	0.892411	0.00286761	XLOC_002473	CYP11A1
p21976	A_23_P129169	0.816085	0.013486	XLOC_003365	CYP11A1
p4675	A_23_P129169	0.876947	0.00423888	ENSG00000230805.2	CYP11A1
p16108	A_23_P129169	0.853758	0.00698654	ENSG00000253112.1	CYP11A1
p299	A_23_P129169	0.803858	0.0161986	ENSG00000237416.2	CYP11A1
p298	A_23_P37545	0.874606	0.00447718	ENSG00000237416.2	AAGAB
p7078	A_23_P37545	0.812235	0.0143064	ENSG00000263069.1	AAGAB
p26180	A_23_P37545	0.953294	0.000245873	AX747758	AAGAB
p33410	A_23_P37545	0.813465	0.0140409	ENSG00000259115.1	AAGAB
p36400_v4	A_23_P37545	0.815274	0.0136563	HOTAIRM1	AAGAB
p10665	A_23_P37545	0.857308	0.00650824	ENSG00000235609.3	AAGAB
p30335	A_23_P37545	-0.818495	0.0129878	ENSG00000269609.1	AAGAB
p29824	A_23_P37545	0.851933	0.00724097	XLOC_001920	AAGAB
p33631	A_23_P37545	0.912669	0.00155796	XLOC_003501	AAGAB
p34513_v4	A_23_P37545	0.836535	0.00962488	ENSG00000266947.1	AAGAB
p21352	A_23_P37545	0.828643	0.0110178	XLOC_001920	AAGAB
p26390	A_23_P37545	0.911337	0.00162867	BC041623	AAGAB
p33607	A_23_P37545	0.845558	0.00817565	ENSG00000230028.1	AAGAB
p812	A_33_P3223467	0.909516	0.00172866	ENSG00000226849.1	VCPIP1
p29798	A_33_P3223467	-0.824691	0.0117606	XLOC_002473	VCPIP1
p4197	A_33_P3223467	-0.835778	0.00975327	ENSG00000227258.1	VCPIP1
p1265	A_33_P3223467	0.832242	0.0103678	ENSG00000232959.1	VCPIP1
p6027	A_33_P3223467	0.836463	0.00963691	ENSG00000260194.1	VCPIP1
p25723	A_33_P3223467	0.954502	0.000227504	DL492557	VCPIP1
p34266_v4	A_33_P3223467	0.867549	0.00524723	ENSG00000258017.1	VCPIP1
p16132	A_33_P3223467	0.831244	0.0105455	ENSG00000253356.1	VCPIP1
p781	A_33_P3221177	0.92331	0.00106373	ENSG00000230415.1	ZDHHC20
p34150_v4	A_33_P3221177	0.98065	1.79e-05	ENSG00000251381.2	ZDHHC20
p10664	A_33_P3221177	0.878641	0.00407157	ENSG00000235609.3	ZDHHC20
p12145	A_33_P3221177	0.954774	0.000223486	ENSG00000223882.1	ZDHHC20
p36398_v4	A_33_P3221177	0.924052	0.00103374	LOC100652739	ZDHHC20
p20278	A_33_P3221177	0.824878	0.0117247	XLOC_012145	ZDHHC20
p2195	A_33_P3221177	0.824612	0.0117759	ENSG00000251381.2	ZDHHC20
p14268	A_33_P3221177	0.84736	0.00790413	ENSG00000203875.5	ZDHHC20
p29505	A_33_P3221177	0.951807	0.000269817	ENSG00000253740.1	ZDHHC20
p4196	A_33_P3221177	0.843601	0.00847735	ENSG00000227258.1	ZDHHC20
p34266_v4	A_33_P3221177	-0.80247	0.0165264	ENSG00000258017.1	ZDHHC20
p6860	A_33_P3221177	-0.810597	0.0146648	ENSG00000267121.1	ZDHHC20
p18372	A_33_P3221177	0.87924	0.00401345	XLOC_009562	ZDHHC20
[truncated: 4,880 more rows]

## Sheet: freguency
Differentially expressed lncRNAs and mRNAs identified by microarray analysis in GBS patients vs healthy controls Jing Xu, MD 1a, Chao Gao, MD 1a, Fang Zhang, MD 1, Xiaofeng Ma, PhD 1, Xiaolin Peng, MD 2, Rongxin Zhang, PhD 3, Dexin Kong, PhD 2, Alain R. Simard, PhD 4, Junwei Hao, MD, PhD 1 a Both authors contributed equally to this work
Source	freguency			Target	freguency
XLOC_002473	140			CLIC5	53
ENSG00000269609.1	139			PLXNA4	51
ENSG00000203875.5	136			ADAM12	51
ENSG00000267121.1	133			TSPAN14	49
ENSG00000237416.2	124			FAM115C	48
ENSG00000251381.2	99			XLOC_012444	47
ENSG00000235609.3	99			OBSCN	47
XLOC_009562	96			HNRNPA1L2	47
ENSG00000230805.2	96			SH3KBP1	45
ENSG00000196364.7	92			ZDHHC20	45
nc082	92			9-Sep	45
XLOC_004629	91			SLA2	44
ENSG00000167117.4	91			AUP1	43
HOTAIRM1	90			SCNN1D	43
ENSG00000203875.6	83			SREBF1	43
XLOC_001920	81			SOX13	43
ENSG00000230876.2	81			MAPKAP1	43
AX747809	80			PARP3	42
XLOC_010743	78			CNGB1	42
ENSG00000258017.1	74			LOC731932	41
ENSG00000230415.1	73			ELMO2	41
ENSG00000266947.1	73			VAMP5	40
ENSG00000254002.1	72			NGDN	39
XLOC_003501	72			RPN1	39
ENSG00000230551.3	70			ILDR1	39
HIX0213194	70			STK24	39
ENSG00000254489.1	70			C1QL2	39
AX747758	69			HBS1L	38
XLOC_012444	69			MR1	38
LOC100653021	69			ARNTL	38
ENSG00000150316.7	68			HLA-F	37
LIT3611	67			UTP18	37
uc.263+	67			DTNBP1	37
BC041623	63			ACOX2	36
ENSG00000246985.2	62			CCDC12	36
ENSG00000249478.1	62			P4HA2	36
ENSG00000253112.1	61			HEATR7B1	36
LOC729164	61			CORO7	35
LOC100652739	61			BRWD3	35
ENSG00000263069.1	59			TMEM104	35
XLOC_003365	58			LOC401480	35
ENSG00000243558.1	58			LOC100130542	35
ENSG00000253286.1	57			CARD10	35
ENSG00000260550.2	55			HIPK2	34
XLOC_005449	54			VWCE	34
ENSG00000242973.2	53			MYBBP1A	34
XLOC_011769	51			LOC400128	33
AK311257	51			NR3C1	32
uc.454-	51			CCNK	32
ENSG00000223390.1	50			CYP11A1	32
uc.46-	49			CLPS	32
ENSG00000250909.1	48			Q9EPR2	31
LOC400027	48			TLE4	31
ENSG00000266677.1	48			PSMB1	31
ENSG00000253740.1	46			COX17	31
uc.25-	42			PPIB	31
LOC100129203	42			CWF19L1	31
ENSG00000248839.1	42			SSBP4	30
ENSG00000230028.1	39			C9orf173	30
ENSG00000232959.1	36			ELL	30
ENSG00000233044.1	36			USP47	30
ENSG00000234953.2	36			MED15	30
ENSG00000259115.1	36			P4HB	30
ENSG00000266936.1	35			PPP1R2	30
LOC644554	34			PPP2R1A	29
XLOC_012145	34			L2HGDH	29
ENSG00000234494.2	34			CASP10	29
ENSG00000260194.1	32			BIN1	29
uc.151+	31			SPATA21	29
HIX0014588	31			METTL23	29
ENSG00000250988.3	31			AMH	28
ENSG00000269371.1	30			PMF1	28
AX748067	30			PAPD7	28
ENSG00000223882.1	30			USP39	28
XLOC_000741	30			KIF2A	27
ENSG00000272700.1	30			APH1A	27
ASO2009	28			RRP1	27
ENSG00000227258.1	27			LOC100127946	26
ENSG00000244030.1	27			HINT2	26
ENSG00000253356.1	26			SPTAN1	26
XLOC_013670	23			BROX	25
ENSG00000266963.1	23			GSTP1	25
XLOC_001869	22			LOC100506047	25
HIX0032156	22			SHISA5	25
AL833150	22			SEPW1	25
LIT3556	21			KIAA1267	25
XLOC_011339	19			LSM14A	25
ENSG00000261609.1	19			ZNF207	24
ENSG00000235586.1	18			C19orf66	24
DL492557	17			RB1CC1	24
ENSG00000225407.3	16			GPR108	24
CR936829	16			MYEOV2	24
ENSG00000267827.1	16			IL10RA	23
ENSG00000226849.1	16			CD48	23
ENSG00000230002.2	16			STAT4	23
ENSG00000230149.2	16			GMEB1	23
ENSG00000255191.1	16			SLC25A39	23
XLOC_010529	15			FAM40A	22
AK289390	15			SLC35F2	22
XLOC_013032	14			DEFB1	22
ENSG00000262721.1	13			C20orf201	22
ENSG00000233138.1	12			ADAR	22
LIT3584	11			C5orf56	22
ASO3749	11			UBE2F	21
ASO2017	10			RAB11B	21
uc.24+	8			PRKCB	21
XLOC_007231	6			CAPZA1	21
ENSG00000262967.1	5			NSMCE1	21
ENSG00000225886.1	4			XRCC6	20
ENSG00000257692.2	4			NIPA2	20
XLOC_003669	3			LOC644285	20
ENSG00000226266.2	2			CEP350	20
ENSG00000249614.1	1			CHCHD3	20
				SPOCK2	20
				RUFY2	19
				DDX19B	19
				ZC3HAV1	19
				PPA1	19
				FAM190B	19
				ZNF728	19
				CLASP1	18
				TAP1	18
				C6orf136	18
				HERC6	18
				RPS14	18
				ELMO1	18
				XLOC_006443	18
				MDH2	18
				PSME1	17
				MADD	17
				THRAP3	17
				ASL	17
				PGRMC2	17
				FAM178B	17
				ISG20L2	17
				HERPUD2	17
				IDS	17
				TOR1AIP1	17
				RNASE3	16
				SLC9A6	16
				PPP2R5D	16
				SNRPC	16
				VPRBP	16
				PSMD11	16
				FMN1	16
				SNURF	16
				MDM1	16
				KRTAP10-3	15
				HCST	15
				ABCA2	15
				LRP8	15
				UBE2E4P	15
				PI4K2B	15
				PFDN5	15
				NEUROG1	14
				PLEKHA2	14
				ATP5O	14
				CIAPIN1	14
				LOC200726	14
				NAP1L4	13
				B4GALT3	13
				C3orf36	13
				KIF22	13
				ACTR3	13
				SDHD	13
				FBXO31	13
				PVRL1	13
				CYTH4	13
				ARHGAP30	12
				C22orf46	12
				EPB41	12
				OR2A12	12
				TUBA1B	12
				AAGAB	12
				FGFRL1	12
				FRYL	12
				ELFN1	12
				DHX8	12
				ADD1	12
				ZNF622	12
				MAPRE2	11
				HSD17B10	11
				HNRNPD	11
				ZNF26	11
				ZNF24	11
				LOC100130342	11
				ITCH	11
				KLRB1	10
				LOC100506906	10
				TOE1	10
				ANAPC13	10
				RPS11	10
				SKP1	10
				FBXO7	10
				VCPIP1	10
				TRIM56	10
				GOLPH3	10
				CCDC23	9
				NEK9	9
				OGDH	9
				PSMC3	9
				RANGRF	9
				POLR2L	9
				EWSR1	9
				TSEN54	9
				ESYT2	9
				KANSL2	9
				KIAA0947	9
				KIAA1715	9
				ZMYND11	9
				RAB8A	8
				MAP2K7	8
				DDX17	8
				ATP8A1	8
				MAP3K4	8
				SSNA1	8
				N4BP2	8
				NCK1	8
				ZBTB2	8
				TACO1	8
				C17orf85	8
				TBC1D7	8
				VAMP2	8
				SHOC2	8
				SEPHS1	8
				PSMD4	8
				C12orf57	8
				CD244	7
				CHMP4A	7
				CD3E	7
				GPN1	7
				RBL2	7
				IL12RB1	7
				ATP6V1E1	7
				GDPD5	7
				UBP1	7
				RPL27	7
				PPP1R11	7
				PRR5	7
				MESDC1	6
				LOC100506191	6
				LLPH	6
				HK1	6
				TBCA	6
				GNGT2	6
				DCXR	6
				RIN3	6
				LPGAT1	6
				SRP14	6
				USP4	5
				C18orf25	5
				TSHZ1	5
				MPZL2	5
				EXOC3L1	5
				LOC648044	5
				CHRM4	5
				RNF113B	5
				MIS12	5
				MSH6	5
				ELF2	5
				FAM160B1	5
				PRPF6	5
				HSP90AA2	4
				IKBKG	4
				ISCU	4
				TCEB1	4
				CTU2	4
				HEG1	4
				SLC31A1	4
				MAP3K7	4
				CDK5RAP2	4
				DDOST	4
				PHC3	3
				HIST1H3C	3
				MVP	3
				ZNF350	3
				ABCD3	3
				NBAS	3
				SNRPD2	3
				SLC35C1	3
				RAC1	3
				RASA3	3
				C21orf91	3
				CTAGE15P	3
				TM9SF2	3
				GMPS	3
				AP2A1	2
				CASP5	2
				PSMC5	2
				RYK	2
				ARFGAP2	2
				ESCO1	2
				FNDC9	2
				DTX3L	1
				AMOTL1	1
				MSRA	1
				TP73	1
				LOC100507448	1
				ARPC4	1
				VDR	1
				FER	1
				SLC35D1	1
				ZDHHC4	1
